# Supplementary material for: Designing mobile application messages to impact route choice: A survey and simulation study
Source: PLoS One. 2023 Apr 20;18(4):e0284540. doi: 10.1371/journal.pone.0284540 (PMC10118099; doi:10.1371/journal.pone.0284540)
Supplement: S1 Table — (XLSX) [file pone.0284540.s003.xlsx]

## Sheet: Table S6
Assigned: Id	Comment: we conducted two survey: one for the students and the faculty associates; one for the football fans	Recorded: Date submitted	Recorded: Last page	Recorded: Start language	Recorded: Seed	Information only: By continuing with this survey, you are consenting to the following: I am at least 16 years old; I have read and understood the introduction to the survey and what it entails; My participation is voluntary, and I am free to stop the survey at any point; Information collected will be analysed by the research team at the Hochschule München University of Applied Sciences to help un…	Information only: Imagine that you and your family/friends are on your way to a football game at the Allianz Arena (soccer stadium in Munich) using public transport. To get to the Allianz Arena, you have to change to the train at the Münchner Freiheit underground station, heading out of town. To be informed about the current travel situation, you have an app installed.	Please say how the following applies to you: I can imagine the situation well.	Imagine you are at an underground station in the crowd of football fans. What is important for you in this moment? It is important for me to support my football team.	Imagine you are at an underground station in the crowd of football fans. What is important for you in this moment? It is important for me to take care of my friends/family members at the train station.	Imagine you are at an underground station in the crowd of football fans. What is important for you in this moment? It is important for me to support fans of my team.	Imagine you are at an underground station in the crowd of football fans. What is important for you in this moment? It is important for me to travel safely.	Imagine you are at an underground station in the crowd of football fans. What is important for you in this moment? It is important for me to walk together with my friends/family.	Information only: You want to get on the train. There are two entrances to get to the train. These entrances are marked as blue U in the top-down-view of the Münchner Freiheit. See below. The black dot marks your current position.	Information only: You look around and search for a way to the train. When you look to the left, you see A. B is right in front of you. C is when you look to the right.	How likely is it that you choose the following routes? (Comment: long route displayed)	How likely is it that you choose the following routes? (Comment: medium route displayed)	How likely is it that you choose the following routes? (Comment: short route displayed)	Please say how much the following points apply to you. I understand what the environment looks like.	Please say how much the following points apply to you. I understand how to stay on the different routes.	Please say how much the following points apply to you. I prefer short routes.	{VarRandomCondition} (Comment: the message design is randomly assigned. For that purpose we use a random numbers generator. We store the result in this variable)	{if(is empty(drawRandomNumber), rand(1,9), drawRandomNumber)} (Comment: the message design is randomly assigned. For that purpose we use a random numbers generator.)	{if(is empty(VarRandomCondition),if(drawRandomNumber&lt;5,sprintf("B%s",drawRandomNumber),sprintf("A%s",drawRandomNumber-5)),VarRandomCondition)} (Comment: the message design is randomly assigned. For that purpose we use a random numbers generator. A refers to message designs with congestions information, B: without congestion information)	Comment: store the randomly assigned condition in this variable for displaying	Comment: used to display the route recommendation to the survey participant	Comment: used to display the route recommendation to the survey participant	Comment: used to display the route recommendation to the survey participant	Comment: used to display the route recommendation to the survey participant	Comment: used to display the route recommendation to the survey participant	Comment: used to display the route recommendation to the survey participant	How likely is it that you choose the following routes? (Comment: long route displayed)	How likely is it that you choose the following routes? (Comment: medium route displayed)	How likely is it that you choose the following routes? (Comment: short route displayed)	Please indicate how well the following statements apply to you. I need more information.	Please indicate how well the following statements apply to you. I need less information.	Please indicate how well the following statements apply to you. The information is engaging to me.	Please indicate how well the following statements apply to you. I can understand the information quickly.	Please indicate how well the following statements apply to you. I would follow the route recommendation only if still catch my train.	Please indicate how well the following statements apply to you. The marked route helps me to decide where to go.	Please indicate how well the following statements apply to you. The coloured map showing how busy it is helps me decide where to go.	Please indicate how well the following statements apply to you. The photograph(s) help(s) me to decide where to go.	Please rate how well the statements apply to you. I think the traffic app works reliably.	Please rate how well the statements apply to you. I think that the recommendations are fair for all.	Please rate how well the statements apply to you. I feel motivated to follow the route recommendation.	Please rate how well the statements apply to you. I think the displayed information helps me to travel more safely.	Please rate how well the statements apply to you. I think that I can reduce congestion if I follow the recommendation.	Please rate how well the statements apply to you. I can imagine being part of the fan community.	How old are you?
NA	NA	NA	NA	NA	NA	Yes/No	NA	Strongly disagree; Disagree; Neutral; Agree; Strongly agree	Strongly disagree; Disagree; Neutral; Agree; Strongly agree	Strongly disagree; Disagree; Neutral; Agree; Strongly agree	Strongly disagree; Disagree; Neutral; Agree; Strongly agree	Strongly disagree; Disagree; Neutral; Agree; Strongly agree	Strongly disagree; Disagree; Neutral; Agree; Strongly agree	NA	NA	Very unlikely; Unlikely; Neutral; Likely; Very likely	Very unlikely; Unlikely; Neutral; Likely; Very likely	Very unlikely; Unlikely; Neutral; Likely; Very likely	Strongly disagree; Disagree; Neutral; Agree; Strongly agree	Strongly disagree; Disagree; Neutral; Agree; Strongly agree	Strongly disagree; Disagree; Neutral; Agree; Strongly agree		NA	NA	NA	NA	NA	NA	NA	NA	NA	Strongly disagree; Disagree; Neutral; Agree; Strongly agree	Strongly disagree; Disagree; Neutral; Agree; Strongly agree	Strongly disagree; Disagree; Neutral; Agree; Strongly agree		Strongly disagree; Disagree; Neutral; Agree; Strongly agree	Strongly disagree; Disagree; Neutral; Agree; Strongly agree	Strongly disagree; Disagree; Neutral; Agree; Strongly agree	Strongly disagree; Disagree; Neutral; Agree; Strongly agree	Strongly disagree; Disagree; Neutral; Agree; Strongly agree	Strongly disagree; Disagree; Neutral; Agree; Strongly agree	Strongly disagree; Disagree; Neutral; Agree; Strongly agree	Strongly disagree; Disagree; Neutral; Agree; Strongly agree	Strongly disagree; Disagree; Neutral; Agree; Strongly agree	Strongly disagree; Disagree; Neutral; Agree; Strongly agree	Strongly disagree; Disagree; Neutral; Agree; Strongly agree	Strongly disagree; Disagree; Neutral; Agree; Strongly agree	Strongly disagree; Disagree; Neutral; Agree; Strongly agree	<18; 18-25; 26-35;36-50;51-65; >65
id	group	submitdate	lastpage	startlanguage	seed	isInformed	dummyIntro	VarManipulationcheck[ImagineSituation]	VarSocialNorms[SupportTeam]	VarSocialNorms[CareFriends]	VarSocialNorms[SupportFans]	VarSocialNorms[TravelSafely]	VarSocialNorms[WalkTogether]	dummyIntroTopDown	dummyIntroPhotograph	VarConditionB0[NoInfoRouteA]	VarConditionB0[NoInfoRouteB]	VarConditionB0[NoInfoRouteC]	VarConditionB0Reason[UndestandEnv]	VarConditionB0Reason[UnderstandRoutes]	VarConditionB0Reason[PreferShortRoutes]	condition	drawRandomNumber	VarRandomCondition	selectedCondition	dummyDispA0	dummyDispA	dummyDisp1	dummyDisp2	dummyDisp3	dummyDisp4	VarConditionInfo[InformedRouteA]	VarConditionInfo[InformedRouteB]	VarConditionInfo[InformedRouteC]	VarConditionInfoReas[AmountInfo]	VarConditionInfoReas[AmountInfoCounter]	VarConditionInfoReas[Efficiency]	VarConditionInfoReas[Comprehensivenss]	VarConditionInfoReas[CondCompliance]	VarConditionInfoReas[Marker]	VarConditionInfoReas[Density]	VarConditionInfoReas[Photographs]	VarFaith[Reliability]	VarFaith[Fairness]	VarFaith[Motivation]	VarFaith[Faith1]	VarFaith[Faith2]	VarFaith[SharedIdentity]	VarAge
1	Student & faculty associate	1980-01-01 00:00:00	9	de	668118080	Yes		Strongly agree	Strongly agree	Strongly agree	Strongly agree	Strongly agree	Strongly agree			Unlikely	Unlikely	Very likely	Agree	Agree	Strongly agree	B2	2	B2								Likely	Unlikely	Very likely	Strongly agree	Strongly disagree	Neutral	Agree	Strongly agree	Neutral		Agree	Neutral	Disagree	Disagree	Neutral	Agree	Agree	36-50
2	Student & faculty associate	1980-01-01 00:00:00	9	de	466464904	Yes		Agree	Disagree	Agree	Disagree	Strongly agree	Agree			Unlikely	Unlikely	Very likely	Agree	Agree	Agree	B3	3	B3								Likely	Unlikely	Likely	Agree	Strongly disagree	Neutral	Strongly agree	Strongly agree			Agree	Neutral	Neutral	Neutral	Agree	Strongly agree	Disagree	26-35
3	Student & faculty associate		6	de	627752763	Yes		Agree	Agree	Strongly agree	Agree	Agree	Strongly agree			Likely	Unlikely	Neutral	Agree	Agree	Agree		6	A1
4	Student & faculty associate			de	2141958844	N/A
5	Student & faculty associate	1980-01-01 00:00:00	9	de	1980219632	Yes		Agree	Neutral	Strongly agree	Neutral	Agree	Strongly agree			Unlikely	Likely	Very likely	Agree	Strongly agree	Strongly agree	A1	6	A1								Very likely	Unlikely	Unlikely	Neutral	Strongly disagree	Strongly agree	Agree	Agree		Strongly agree	Agree	Agree	Agree	Agree	Agree	Agree	Agree	18-25
6	Student & faculty associate	1980-01-01 00:00:00	9	de	1940929176	Yes		Strongly agree	Agree	Agree	Agree	Agree	Agree			Very unlikely	Unlikely	Very likely	Strongly agree	Strongly agree	Strongly agree	B4	4	B4								Neutral	Likely	Likely	Disagree	Disagree	Neutral	Agree	Agree	Agree		Agree	Disagree	Neutral	Neutral	Disagree	Agree	Neutral	18-25
7	Student & faculty associate	1980-01-01 00:00:00	9	de	1398958862	Yes		Strongly agree	Strongly disagree	Strongly agree	Disagree	Strongly agree	Strongly agree			Unlikely	Very unlikely	Very likely	Agree	Strongly agree	Neutral	B2	2	B2								Very likely	Very unlikely	Unlikely	Agree	Disagree	Agree	Agree	Neutral	Agree		Strongly agree	Neutral	Strongly agree	Agree	Agree	Agree	Neutral	18-25
8	Student & faculty associate	1980-01-01 00:00:00	9	de	910508510	Yes		Disagree	Disagree	Agree	Disagree	Agree	Agree			Unlikely	Very likely	Likely	Neutral	Agree	Neutral	B1	1	B1								Very likely	Likely	Unlikely	Agree	Disagree	Agree	Agree	Agree			Agree	Neutral	Neutral	Agree	Agree	Agree	Disagree	18-25
9	Student & faculty associate	1980-01-01 00:00:00	9	de	759677491	Yes		Agree	Disagree	Agree	Neutral	Agree	Strongly agree			Very unlikely	Unlikely	Very likely	Strongly agree	Strongly agree	Agree	A0	5	A0								Likely	Very likely	Unlikely	Neutral	Disagree	Strongly agree	Strongly agree			Strongly agree		Neutral			Agree		Agree	26-35
10	Student & faculty associate	1980-01-01 00:00:00	9	de	1029982353	Yes		Agree	Neutral	Agree	Agree	Neutral	Strongly agree			Very unlikely	Unlikely	Very likely	Strongly agree	Strongly agree	Strongly agree	B2	2	B2								Unlikely	Likely	Likely	Strongly agree	Disagree	Agree	Agree	Agree	Agree		Strongly agree	Agree	Neutral	Agree	Agree	Neutral	Agree	26-35
11	Student & faculty associate		3	de	1552202530	Yes		Agree
12	Student & faculty associate			en	1359472843	N/A
13	Student & faculty associate	1980-01-01 00:00:00	9	de	112625041	Yes		Strongly agree	Strongly agree	Strongly agree	Neutral	Agree	Strongly agree			Unlikely	Very likely	Likely	Agree	Agree	Strongly agree	B1	1	B1								Very likely	Likely	Neutral	Neutral	Neutral	Neutral	Agree	Agree			Neutral	Agree	Agree	Agree	Agree	Agree	Strongly agree	18-25
14	Student & faculty associate	1980-01-01 00:00:00	9	de	1317452955	Yes		Agree	Agree	Strongly agree	Agree	Strongly agree	Strongly agree			Unlikely	Unlikely	Very likely	Agree	Agree	Strongly agree	A4	9	A4								Unlikely	Unlikely	Likely	Strongly agree	Disagree	Agree	Agree	Agree	Agree	Agree	Agree	Neutral	Agree	Agree	Agree	Agree	Agree	>65
15	Student & faculty associate	1980-01-01 00:00:00	9	de	961207440	Yes		Agree	Neutral	Strongly agree	Neutral	Strongly agree	Strongly agree			Unlikely	Unlikely	Very likely	Agree	Strongly agree	Agree	B2	2	B2								Likely	Unlikely	Unlikely	Neutral	Neutral	Strongly agree	Strongly agree	Agree	Agree		Agree	Agree	Neutral	Agree	Agree	Agree	Agree	26-35
16	Student & faculty associate	1980-01-01 00:00:00	9	de	1120374108	Yes		Strongly agree	Strongly agree	Strongly agree	Neutral	Strongly agree	Strongly agree			Very unlikely	Unlikely	Very likely	Strongly agree	Strongly agree	Strongly agree	A0	5	A0								Very unlikely	Unlikely	Likely	Strongly disagree	Neutral	Agree	Strongly agree			Strongly agree		Strongly agree			Agree		Neutral	26-35
17	Student & faculty associate	1980-01-01 00:00:00	9	de	1137061172	Yes		Agree	Disagree	Strongly agree	Neutral	Strongly agree	Strongly agree			Unlikely	Neutral	Likely	Agree	Agree	Neutral	A4	9	A4								Very likely	Likely	Unlikely	Strongly agree	Disagree	Agree	Agree	Agree	Agree	Agree	Neutral	Neutral	Neutral	Neutral	Agree	Agree	Neutral	51-65
18	Student & faculty associate	1980-01-01 00:00:00	9	de	1187012463	Yes		Strongly agree	Strongly disagree	Strongly agree	Disagree	Strongly agree	Strongly agree			Likely	Neutral	Very likely	Agree	Agree	Agree	A4	9	A4								Very likely	Unlikely	Very unlikely	Disagree	Neutral	Agree	Agree	Disagree	Agree	Agree	Agree	Agree	Agree	Strongly agree	Agree	Strongly agree	Disagree	51-65
19	Student & faculty associate		6	de	2105459849	Yes		Strongly agree	Strongly disagree	Strongly disagree	Strongly disagree	Strongly disagree	Strongly disagree			Very likely	Very likely	Very likely	Strongly agree	Strongly agree	Strongly agree		7	A2
20	Student & faculty associate	1980-01-01 00:00:00	9	de	1439674468	Yes		Agree	Agree	Strongly agree	Strongly disagree	Strongly agree	Strongly agree			Very unlikely	Unlikely	Very likely	Agree	Disagree	Strongly agree	B2	2	B2								Likely	Very unlikely	Unlikely	Agree	Disagree	Agree	Neutral	Disagree	Agree		Strongly agree	Agree	Agree	Agree	Agree	Strongly agree	Neutral	51-65
21	Student & faculty associate	1980-01-01 00:00:00	9	de	323519682	Yes		Strongly agree	Agree	Agree	Agree	Strongly agree	Strongly agree			Unlikely	Neutral	Very likely	Strongly agree	Strongly agree	Agree	A0	5	A0								Likely	Very likely	Very unlikely	Neutral	Disagree	Strongly agree	Strongly agree			Agree		Agree			Agree		Neutral	26-35
22	Student & faculty associate	1980-01-01 00:00:00	9	de	1271066463	Yes		Agree	Neutral	Agree	Disagree	Agree	Agree			Unlikely	Unlikely	Likely	Disagree	Agree	Strongly agree	A2	7	A2								Likely	Likely	Unlikely	Disagree	Agree	Neutral	Agree	Agree	Neutral	Agree	Agree	Neutral	Neutral	Agree	Agree	Agree	Neutral	36-50
23	Student & faculty associate	1980-01-01 00:00:00	9	de	1683394929	Yes		Agree	Agree	Agree	Agree	Strongly agree	Strongly agree			Unlikely	Very unlikely	Very likely	Strongly agree	Strongly agree	Agree	B3	3	B3								Unlikely	Very unlikely	Very likely	Agree	Strongly disagree	Neutral	Agree	Agree			Strongly agree	Agree	Agree	Disagree	Agree	Neutral	Agree	26-35
24	Student & faculty associate	1980-01-01 00:00:00	9	de	1342620811	Yes		Strongly agree	Neutral	Agree	Disagree	Agree	Strongly agree			Unlikely	Unlikely	Likely	Agree	Agree	Agree	A1	6	A1								Likely	Likely	Likely	Neutral	Neutral	Disagree	Neutral	Neutral		Neutral	Agree	Neutral	Disagree	Agree	Neutral	Agree	Agree	26-35
25	Student & faculty associate	1980-01-01 00:00:00	9	de	1874085472	Yes		Agree	Neutral	Agree	Neutral	Strongly agree	Agree			Neutral	Unlikely	Very likely	Agree	Neutral	Strongly agree	A1	6	A1								Likely	Very unlikely	Neutral	Disagree	Disagree	Neutral	Agree	Disagree		Agree	Neutral	Disagree	Neutral	Agree	Neutral	Agree	Neutral	26-35
26	Student & faculty associate	1980-01-01 00:00:00	9	de	151504534	Yes		Strongly agree	Disagree	Strongly agree	Disagree	Strongly agree	Strongly agree			Unlikely	Unlikely	Very likely	Agree	Agree	Strongly agree	A0	5	A0								Likely	Likely	Unlikely	Neutral	Neutral	Agree	Agree			Agree		Agree			Agree		Disagree	26-35
27	Student & faculty associate	1980-01-01 00:00:00	9	de	160466213	Yes		Neutral	Strongly disagree	Agree	Strongly disagree	Agree	Agree			Unlikely	Unlikely	Very likely	Strongly disagree	Agree	Strongly agree	B4	4	B4								Very likely	Unlikely	Neutral	Agree	Neutral	Agree	Agree	Strongly agree	Agree		Agree	Neutral	Disagree	Agree	Agree	Agree	Strongly disagree	26-35
28	Student & faculty associate	1980-01-01 00:00:00	9	de	836225324	Yes		Agree	Neutral	Strongly agree	Neutral	Strongly agree	Strongly agree			Unlikely	Unlikely	Very likely	Disagree	Disagree	Agree	B1	1	B1								Unlikely	Likely	Very likely	Agree	Strongly agree	Agree	Disagree	Agree			Agree	Neutral	Agree	Agree	Agree	Agree	Neutral	26-35
29	Student & faculty associate	1980-01-01 00:00:00	9	de	1336989714	Yes		Strongly agree	Agree	Strongly agree	Agree	Strongly agree	Strongly agree			Unlikely	Unlikely	Likely	Strongly agree	Strongly agree	Agree	A3	8	A3								Very likely	Very likely	Unlikely	Disagree	Disagree	Agree	Agree	Disagree		Strongly agree	Agree	Agree	Agree	Agree	Agree	Strongly agree	Agree	36-50
30	Student & faculty associate	1980-01-01 00:00:00	9	de	472589772	Yes		Agree	Disagree	Agree	Disagree	Agree	Strongly agree			Neutral	Likely	Very likely	Agree	Agree	Strongly agree	A3	8	A3								Very likely	Unlikely	Likely	Agree	Disagree	Agree	Agree	Neutral		Agree	Disagree	Agree	Neutral	Agree	Agree	Agree	Disagree	51-65
31	Student & faculty associate	1980-01-01 00:00:00	9	de	355083828	Yes		Agree	Neutral	Agree	Disagree	Strongly agree	Agree			Likely	Unlikely	Very likely	Agree	Agree	Agree	B1	1	B1								Very likely	Neutral	Unlikely	Disagree	Disagree	Agree	Agree	Disagree			Agree	Neutral	Neutral	Agree	Agree	Agree	Strongly disagree	26-35
32	Student & faculty associate			en	1653964072	N/A
33	Student & faculty associate	1980-01-01 00:00:00	9	de	1329990189	Yes		Agree	Disagree	Agree	Strongly disagree	Strongly agree	Strongly agree			Likely	Likely	Very likely	Strongly agree	Strongly agree	Neutral	B3	3	B3								Very likely	Unlikely	Likely	Neutral	Neutral	Agree	Agree	Strongly agree			Neutral	Disagree	Agree	Agree	Strongly agree	Strongly agree	Disagree	26-35
34	Student & faculty associate	1980-01-01 00:00:00	9	de	300196795	Yes		Strongly agree	Disagree	Strongly agree	Strongly disagree	Strongly agree	Strongly agree			Unlikely	Unlikely	Very likely	Strongly agree	Strongly agree	Strongly agree	A4	9	A4								Very likely	Unlikely	Unlikely	Agree	Disagree	Strongly agree	Strongly agree	Agree	Strongly agree	Strongly agree	Neutral	Agree	Strongly agree	Strongly agree	Strongly agree	Strongly agree	Neutral	26-35
35	Student & faculty associate	1980-01-01 00:00:00	9	de	1195491210	Yes		Agree	Strongly disagree	Strongly agree	Strongly disagree	Strongly agree	Strongly agree			Very likely	Likely	Neutral	Agree	Agree	Strongly agree	A1	6	A1								Unlikely	Likely	Very likely	Agree	Strongly disagree	Agree	Agree	Agree		Agree	Agree	Neutral	Neutral	Agree	Agree	Disagree	Strongly disagree	26-35
36	Student & faculty associate	1980-01-01 00:00:00	9	de	1548067914	Yes		Agree	Strongly agree	Strongly agree	Agree	Strongly agree	Strongly agree			Unlikely	Unlikely	Very likely	Strongly agree	Strongly agree	Strongly agree	A1	6	A1								Likely	Very unlikely	Unlikely	Agree	Strongly disagree	Agree	Agree	Strongly agree		Strongly agree	Strongly agree	Agree	Agree	Strongly agree	Strongly agree	Strongly agree	Agree	36-50
37	Student & faculty associate	1980-01-01 00:00:00	9	de	731406455	Yes		Neutral	Agree	Strongly agree	Agree	Strongly agree	Strongly agree			Unlikely	Likely	Very likely	Agree	Strongly agree	Strongly agree	B2	2	B2								Likely	Very likely	Very likely	Disagree	Neutral	Agree	Agree	Strongly agree	Strongly agree		Agree	Agree	Agree	Agree	Strongly agree	Strongly agree	Neutral	36-50
38	Student & faculty associate	1980-01-01 00:00:00	9	de	832113520	Yes		Strongly agree	Agree	Strongly agree	Agree	Strongly agree	Strongly agree			Very unlikely	Unlikely	Very likely	Strongly agree	Strongly agree	Strongly agree	B4	4	B4								Very likely	Unlikely	Very unlikely	Strongly agree	Strongly disagree	Strongly agree	Strongly agree	Agree	Strongly agree		Strongly agree	Strongly agree	Disagree	Strongly agree	Strongly agree	Strongly agree	Strongly disagree	18-25
39	Student & faculty associate	1980-01-01 00:00:00	9	de	555981068	Yes		Strongly agree	Neutral	Strongly agree	Disagree	Agree	Strongly agree			Very unlikely	Unlikely	Very likely	Agree	Agree	Strongly agree	A1	6	A1								Likely	Very likely	Unlikely	Neutral	Strongly disagree	Strongly agree	Agree	Neutral		Strongly agree	Neutral	Neutral	Agree	Agree	Agree	Strongly agree	Neutral	18-25
40	Student & faculty associate		4	de	142001352	Yes		Neutral	Disagree	Agree	Disagree	Agree	Agree
41	Student & faculty associate	1980-01-01 00:00:00	9	de	353793756	Yes		Agree	Neutral	Strongly agree	Neutral	Strongly agree	Strongly agree			Unlikely	Likely	Very likely	Strongly agree	Strongly agree	Neutral	A1	6	A1								Likely	Likely	Unlikely	Neutral	Neutral	Agree	Agree	Disagree		Agree	Strongly agree	Agree	Agree	Agree	Agree	Agree	Agree	18-25
42	Student & faculty associate	1980-01-01 00:00:00	9	de	886976579	Yes		Strongly agree	Strongly agree	Strongly agree	Strongly agree	Strongly agree	Strongly agree			Unlikely	Likely	Very likely	Strongly agree	Strongly agree	Strongly agree	A1	6	A1								Very likely	Very likely	Unlikely	Agree	Disagree	Strongly agree	Strongly agree	Agree		Strongly agree	Strongly agree	Agree	Agree	Agree	Strongly agree	Strongly agree	Agree	36-50
43	Student & faculty associate		3	de	435562706	Yes		Agree
44	Student & faculty associate	1980-01-01 00:00:00	9	de	571604029	Yes		Strongly agree	Agree	Strongly agree	Disagree	Strongly agree	Agree			Unlikely	Unlikely	Very likely	Strongly agree	Agree	Strongly agree	B1	1	B1								Unlikely	Very likely	Unlikely	Agree	Disagree	Agree	Agree	Disagree			Strongly agree	Agree	Agree	Agree	Agree	Agree	Agree	36-50
45	Student & faculty associate	1980-01-01 00:00:00	9	de	801734550	Yes		Strongly agree	Disagree	Agree	Disagree	Strongly agree	Strongly agree			Very unlikely	Unlikely	Very likely	Agree	Strongly agree	Strongly agree	A1	6	A1								Unlikely	Very likely	Unlikely	Agree	Strongly disagree	Strongly agree	Strongly agree	Agree		Strongly agree	Strongly agree	Agree	Agree	Agree	Strongly agree	Strongly agree	Neutral	51-65
46	Student & faculty associate	1980-01-01 00:00:00	9	de	375599607	Yes		Strongly agree	Disagree	Strongly agree	Agree	Agree	Strongly agree			Very unlikely	Unlikely	Very likely	Strongly agree	Strongly agree	Agree	A1	6	A1								Unlikely	Likely	Likely	Agree	Disagree	Neutral	Agree	Strongly agree		Disagree	Neutral	Disagree	Agree	Strongly disagree	Agree	Agree	Disagree	26-35
47	Student & faculty associate	1980-01-01 00:00:00	9	de	315609558	Yes		Strongly agree	Disagree	Strongly agree	Strongly disagree	Strongly agree	Agree			Very likely	Unlikely	Very likely	Strongly agree	Agree	Agree	B1	1	B1								Likely	Unlikely	Likely	Agree	Disagree	Agree	Strongly agree	Strongly agree			Agree	Agree	Agree	Agree	Neutral	Agree	Agree	26-35
48	Student & faculty associate	1980-01-01 00:00:00	9	de	1646920777	Yes		Strongly agree	Neutral	Strongly agree	Agree	Strongly agree	Strongly agree			Very unlikely	Unlikely	Very likely	Strongly agree	Strongly agree	Strongly agree	A3	8	A3								Likely	Very likely	Unlikely	Neutral	Neutral	Agree	Strongly agree	Agree		Strongly agree	Strongly agree	Neutral	Strongly agree	Agree	Strongly agree	Agree	Strongly agree	26-35
49	Student & faculty associate	1980-01-01 00:00:00	9	de	525115667	Yes		Strongly agree	Neutral	Strongly agree	Neutral	Strongly agree	Strongly agree			Likely	Unlikely	Very likely	Agree	Strongly agree	Agree	A1	6	A1								Very likely	Unlikely	Unlikely	Neutral	Strongly disagree	Agree	Agree	Disagree		Agree	Agree	Agree	Agree	Agree	Agree	Agree	Agree	26-35
50	Student & faculty associate	1980-01-01 00:00:00	9	de	906242480	Yes		Strongly agree	Disagree	Strongly agree	Disagree	Strongly agree	Strongly agree			Very unlikely	Neutral	Very likely	Strongly agree	Strongly agree	Strongly agree	B4	4	B4								Likely	Very likely	Unlikely	Agree	Disagree	Agree	Agree	Strongly agree	Agree		Agree	Neutral	Agree	Agree	Agree	Strongly agree	Neutral	18-25
51	Student & faculty associate	1980-01-01 00:00:00	9	de	618759199	Yes		Agree	Neutral	Strongly agree	Agree	Strongly agree	Strongly agree			Neutral	Likely	Very likely	Strongly agree	Strongly agree	Agree	B4	4	B4								Likely	Neutral	Likely	Agree	Strongly disagree	Neutral	Strongly agree	Agree	Strongly agree		Strongly agree	Disagree	Neutral	Agree	Agree	Disagree	Agree	26-35
52	Student & faculty associate	1980-01-01 00:00:00	9	de	1886536739	Yes		Strongly agree	Agree	Agree	Strongly agree	Strongly agree	Strongly agree			Very unlikely	Unlikely	Very likely	Strongly agree	Strongly agree	Agree	B3	3	B3								Likely	Unlikely	Unlikely	Disagree	Disagree	Agree	Strongly agree	Agree			Agree	Agree	Agree	Agree	Strongly agree	Strongly agree	Agree	36-50
53	Student & faculty associate	1980-01-01 00:00:00	9	de	2081990904	Yes		Agree	Strongly disagree	Strongly agree	Strongly disagree	Strongly agree	Strongly agree			Unlikely	Unlikely	Very likely	Strongly agree	Strongly agree	Strongly agree	A0	5	A0								Very likely	Very likely	Very unlikely	Disagree	Disagree	Agree	Agree			Agree		Neutral			Agree		Strongly disagree	51-65
54	Student & faculty associate	1980-01-01 00:00:00	9	de	999525873	Yes		Agree	Disagree	Strongly disagree	Disagree	Strongly disagree	Strongly disagree			Unlikely	Likely	Very likely	Strongly agree	Strongly agree	Strongly agree	B4	4	B4								Neutral	Very likely	Likely	Neutral	Disagree	Disagree	Agree	Agree	Agree		Agree	Disagree	Disagree	Disagree	Disagree	Neutral	Strongly disagree	26-35
55	Student & faculty associate	1980-01-01 00:00:00	9	de	1032434173	Yes		Strongly agree	Agree	Strongly agree	Neutral	Strongly agree	Strongly agree			Unlikely	Very unlikely	Very likely	Agree	Agree	Agree	A4	9	A4								Likely	Unlikely	Likely	Agree	Disagree	Agree	Agree	Agree	Agree	Agree	Agree	Agree	Agree	Agree	Agree	Agree	Agree	36-50
56	Student & faculty associate	1980-01-01 00:00:00	9	de	1894471517	Yes		Strongly agree	Disagree	Strongly agree	Disagree	Strongly agree	Strongly agree			Unlikely	Very unlikely	Very likely	Agree	Agree	Agree	A1	6	A1								Very likely	Very unlikely	Unlikely	Neutral	Disagree	Strongly agree	Agree	Strongly agree		Agree	Strongly agree	Neutral	Neutral	Agree	Agree	Neutral	Neutral	<18
57	Student & faculty associate	1980-01-01 00:00:00	9	de	1534139531	Yes		Strongly agree	Disagree	Strongly agree	Disagree	Strongly agree	Strongly agree			Unlikely	Unlikely	Very likely	Agree	Agree	Agree	A1	6	A1								Very likely	Unlikely	Unlikely	Neutral	Disagree	Strongly agree	Strongly agree	Disagree		Strongly agree	Strongly agree	Agree	Agree	Strongly agree	Strongly agree	Strongly agree	Agree	26-35
58	Student & faculty associate	1980-01-01 00:00:00	9	de	35354042	Yes		Strongly agree	Strongly agree	Strongly agree	Strongly disagree	Strongly agree	Strongly agree			Unlikely	Unlikely	Very likely	Strongly agree	Strongly agree	Strongly agree	B2	2	B2								Likely	Likely	Likely	Agree	Strongly disagree	Agree	Strongly agree	Strongly agree	Neutral		Agree	Disagree	Agree	Neutral	Agree	Agree	Strongly agree	26-35
59	Student & faculty associate	1980-01-01 00:00:00	9	de	1941812022	Yes		Agree	Agree	Strongly agree	Agree	Strongly agree	Strongly agree			Very unlikely	Unlikely	Very likely	Agree	Strongly agree	Strongly agree	B2	2	B2								Unlikely	Unlikely	Very likely	Disagree	Agree	Disagree	Strongly agree	Strongly agree	Disagree		Agree	Neutral	Agree	Disagree	Neutral	Neutral	Agree	26-35
60	Student & faculty associate		3	de	856859819	Yes		Strongly agree
61	Student & faculty associate	1980-01-01 00:00:00	9	de	1568657434	Yes		Agree	Disagree	Strongly agree	Disagree	Strongly agree	Strongly agree			Very unlikely	Unlikely	Very likely	Agree	Agree	Strongly agree	A2	7	A2								Unlikely	Unlikely	Likely	Disagree	Neutral	Neutral	Neutral	Strongly agree	Disagree	Disagree	Disagree	Disagree	Neutral	Disagree	Neutral	Disagree	Agree	26-35
62	Student & faculty associate	1980-01-01 00:00:00	9	de	535814826	Yes		Strongly agree	Strongly disagree	Strongly agree	Strongly disagree	Strongly agree	Strongly agree			Unlikely	Unlikely	Very likely	Strongly agree	Strongly agree	Agree	A2	7	A2								Unlikely	Very likely	Unlikely	Strongly agree	Strongly disagree	Agree	Strongly agree	Disagree	Strongly agree	Strongly agree	Strongly agree	Disagree	Disagree	Strongly disagree	Agree	Strongly agree	Neutral	26-35
63	Student & faculty associate	1980-01-01 00:00:00	9	de	713988767	Yes		Strongly agree	Neutral	Agree	Strongly disagree	Agree	Strongly agree			Very unlikely	Unlikely	Very likely	Agree	Strongly agree	Agree	B3	3	B3								Likely	Likely	Unlikely	Agree	Disagree	Agree	Agree	Disagree			Disagree	Agree	Agree	Agree	Agree	Strongly agree	Agree	51-65
64	Student & faculty associate	1980-01-01 00:00:00	9	de	1954540374	Yes		Strongly agree	Neutral	Agree	Neutral	Strongly agree	Strongly agree			Unlikely	Unlikely	Very likely	Agree	Agree	Agree	A1	6	A1								Very likely	Likely	Unlikely	Neutral	Neutral	Agree	Agree	Agree		Agree	Agree	Neutral	Neutral	Agree	Agree	Strongly agree	Agree	36-50
65	Student & faculty associate	1980-01-01 00:00:00	9	de	860264440	Yes		Agree	Disagree	Strongly agree	Disagree	Strongly agree	Strongly agree			Neutral	Unlikely	Very likely	Strongly agree	Agree	Strongly agree	A0	5	A0								Very likely	Unlikely	Unlikely	Agree	Disagree	Agree	Agree			Agree		Agree			Agree		Neutral	51-65
66	Student & faculty associate	1980-01-01 00:00:00	9	de	1987010633	Yes		Agree	Agree	Strongly agree	Neutral	Strongly agree	Strongly agree			Unlikely	Unlikely	Very likely	Agree	Agree	Strongly agree	B1	1	B1								Likely	Unlikely	Neutral	Agree	Disagree	Neutral	Agree	Strongly agree			Disagree	Neutral	Disagree	Neutral	Agree	Agree	Agree	26-35
68	Student & faculty associate	1980-01-01 00:00:00	9	de	140258988	Yes		Agree	Disagree	Agree	Disagree	Strongly agree	Strongly agree			Unlikely	Neutral	Very likely	Agree	Agree	Agree	A0	5	A0								Unlikely	Likely	Likely	Agree	Strongly disagree	Agree	Agree			Agree		Agree			Agree		Disagree	26-35
69	Student & faculty associate	1980-01-01 00:00:00	9	de	1106413638	Yes		Strongly agree	Agree	Strongly agree	Neutral	Strongly agree	Strongly agree			Very likely	Unlikely	Neutral	Strongly agree	Agree	Disagree	A1	6	A1								Very likely	Likely	Unlikely	Agree	Strongly disagree	Agree	Agree	Agree		Strongly agree	Agree	Agree	Strongly agree	Agree	Agree	Strongly agree	Agree	>65
70	Student & faculty associate			de	355787922	N/A
71	Student & faculty associate	1980-01-01 00:00:00	9	de	1885363520	Yes		Agree	Neutral	Agree	Neutral	Strongly agree	Agree			Unlikely	Likely	Very likely	Strongly agree	Strongly agree	Agree	A1	6	A1								Unlikely	Very likely	Unlikely	Neutral	Disagree	Agree	Strongly agree	Agree		Agree	Agree	Agree	Agree	Agree	Agree	Strongly agree	Agree	26-35
72	Student & faculty associate	1980-01-01 00:00:00	9	de	1752950593	Yes		Agree	Agree	Strongly agree	Neutral	Strongly agree	Strongly agree			Unlikely	Unlikely	Very likely	Strongly agree	Strongly agree	Strongly agree	B1	1	B1								Very likely	Unlikely	Unlikely	Agree	Disagree	Agree	Strongly agree	Neutral			Agree	Agree	Agree	Agree	Agree	Strongly agree	Neutral	26-35
73	Student & faculty associate		3	de	1338571704	Yes		Agree
74	Student & faculty associate	1980-01-01 00:00:00	9	de	2095931963	Yes		Strongly agree	Strongly disagree	Strongly agree	Strongly disagree	Strongly agree	Strongly agree			Unlikely	Neutral	Very likely	Strongly agree	Strongly agree	Strongly agree	A0	5	A0								Likely	Very likely	Very unlikely	Neutral	Neutral	Agree	Neutral			Strongly agree		Agree			Strongly agree		Strongly disagree	26-35
75	Student & faculty associate	1980-01-01 00:00:00	9	de	589867871	Yes		Strongly agree	Agree	Agree	Disagree	Agree	Strongly agree			Very unlikely	Unlikely	Very likely	Strongly agree	Disagree	Strongly agree	A4	9	A4								Unlikely	Likely	Very likely	Disagree	Disagree	Agree	Agree	Strongly agree	Agree	Agree	Strongly agree	Disagree	Agree	Neutral	Agree	Neutral	Agree	18-25
76	Student & faculty associate	1980-01-01 00:00:00	9	de	154400567	Yes		Agree	Strongly agree	Strongly agree	Agree	Strongly agree	Agree			Very unlikely	Likely	Very likely	Agree	Neutral	Strongly agree	B4	4	B4								Likely	Unlikely	Unlikely	Strongly agree	Strongly disagree	Strongly agree	Strongly agree	Strongly agree	Agree		Neutral	Agree	Neutral	Agree	Disagree	Neutral	Neutral	18-25
77	Student & faculty associate	1980-01-01 00:00:00	9	de	1500061714	Yes		Agree	Agree	Agree	Disagree	Neutral	Agree			Unlikely	Likely	Very likely	Strongly agree	Strongly agree	Strongly agree	A2	7	A2								Unlikely	Likely	Very likely	Agree	Disagree	Neutral	Agree	Strongly agree	Agree	Strongly agree	Disagree	Agree	Agree	Agree	Agree	Agree	Agree	26-35
78	Student & faculty associate	1980-01-01 00:00:00	9	de	1400544036	Yes		Agree	Disagree	Agree	Disagree	Agree	Agree			Very unlikely	Unlikely	Very likely	Strongly agree	Strongly agree	Strongly agree	B3	3	B3								Unlikely	Neutral	Likely	Disagree	Neutral	Disagree	Agree	Strongly agree			Agree	Agree	Neutral	Disagree	Neutral	Agree	Agree	36-50
79	Student & faculty associate		2	de	2117375722	Yes
80	Student & faculty associate	1980-01-01 00:00:00	9	de	962083945	Yes		Strongly agree	Neutral	Strongly agree	Disagree	Strongly agree	Strongly agree			Unlikely	Likely	Very likely	Agree	Agree	Agree	B4	4	B4								Very likely	Unlikely	Unlikely	Neutral	Strongly disagree	Agree	Strongly agree	Disagree	Strongly agree		Agree	Neutral	Neutral	Strongly agree	Strongly agree	Strongly agree	Strongly agree	51-65
81	Student & faculty associate	1980-01-01 00:00:00	9	de	2072009180	Yes		Strongly agree	Strongly disagree	Agree	Strongly disagree	Strongly agree	Strongly agree			Likely	Unlikely	Very likely	Agree	Strongly agree	Neutral	A3	8	A3								Very likely	Unlikely	Very unlikely	Neutral	Neutral	Agree	Agree	Disagree		Strongly disagree	Disagree	Disagree	Disagree	Strongly disagree	Strongly disagree	Strongly disagree	Strongly disagree	51-65
82	Student & faculty associate			en	1782762071	N/A
83	Student & faculty associate	1980-01-01 00:00:00	9	de	1585550147	Yes		Agree	Agree	Strongly agree	Neutral	Agree	Agree			Unlikely	Very likely	Neutral	Agree	Agree	Agree	B1	1	B1								Likely	Unlikely	Unlikely	Agree	Strongly disagree	Agree	Strongly agree	Disagree			Agree	Agree	Strongly agree	Agree	Strongly agree	Strongly agree	Agree	>65
85	Student & faculty associate			de	2000004150	N/A
86	Student & faculty associate	1980-01-01 00:00:00	9	de	56093230	Yes		Strongly agree	Neutral	Strongly agree	Disagree	Strongly agree	Strongly agree			Unlikely	Unlikely	Very likely	Agree	Agree	Agree	B4	4	B4								Likely	Unlikely	Neutral	Agree	Disagree	Agree	Agree	Strongly agree	Agree		Agree	Neutral	Neutral	Agree	Neutral	Agree	Neutral	26-35
87	Student & faculty associate	1980-01-01 00:00:00	9	de	433645599	Yes		Agree	Agree	Strongly agree	Neutral	Agree	Strongly agree			Very unlikely	Likely	Very likely	Agree	Agree	Disagree	A2	7	A2								Neutral	Likely	Unlikely	Agree	Disagree	Agree	Strongly agree	Strongly agree	Agree	Agree	Disagree	Agree	Neutral	Agree	Strongly agree	Strongly agree	Neutral	<18
88	Student & faculty associate		2	de	749557026	Yes
89	Student & faculty associate			de	1817616106	N/A
90	Student & faculty associate	1980-01-01 00:00:00	9	de	861790384	Yes		Agree	Neutral	Strongly agree	Neutral	Strongly agree	Strongly agree			Unlikely	Neutral	Very likely	Agree	Strongly agree	Agree	B1	1	B1								Unlikely	Likely	Very likely	Agree	Disagree	Strongly agree	Strongly agree	Neutral			Agree	Agree	Agree	Strongly agree	Agree	Strongly agree	Neutral	51-65
91	Student & faculty associate	1980-01-01 00:00:00	9	de	1555242027	Yes		Strongly agree	Disagree	Strongly agree	Disagree	Strongly agree	Neutral			Very unlikely	Unlikely	Very likely	Strongly agree	Agree	Strongly agree	A0	5	A0								Unlikely	Very likely	Unlikely	Agree	Disagree	Agree	Agree			Agree		Neutral			Agree		Agree	36-50
92	Student & faculty associate			de	1065764613	N/A
93	Student & faculty associate		1	de	1675168214	Yes
94	Student & faculty associate			en	1676458656	N/A
95	Student & faculty associate	1980-01-01 00:00:00	9	de	1525192734	Yes		Agree	Agree	Strongly agree	Neutral	Agree	Agree			Very unlikely	Likely	Very likely	Strongly agree	Strongly agree	Strongly agree	A4	9	A4								Unlikely	Likely	Very likely	Agree	Disagree	Disagree	Agree	Agree	Agree	Agree	Agree	Disagree	Neutral	Disagree	Agree	Agree	Agree	26-35
96	Student & faculty associate	1980-01-01 00:00:00	9	de	772715515	Yes		Neutral	Disagree	Agree	Agree	Strongly agree	Strongly agree			Unlikely	Very likely	Neutral	Agree	Strongly agree	Agree	A0	5	A0								Unlikely	Very likely	Unlikely	Strongly disagree	Neutral	Agree	Agree			Agree		Agree			Agree		Neutral	>65
97	Student & faculty associate		2	de	327743588	Yes
98	Student & faculty associate	1980-01-01 00:00:00	9	de	376485030	Yes		Strongly disagree	Disagree	Agree	Disagree	Agree	Agree			Likely	Likely	Likely	Agree	Agree	Strongly agree	A1	6	A1								Neutral	Neutral	Neutral	Agree	Neutral	Neutral	Neutral	Neutral		Neutral	Neutral	Strongly disagree	Strongly disagree	Strongly disagree	Strongly disagree	Strongly disagree	Strongly disagree	18-25
99	Student & faculty associate	1980-01-01 00:00:00	9	de	1908384080	Yes		Strongly agree	Strongly disagree	Strongly agree	Neutral	Strongly agree	Agree			Neutral	Neutral	Neutral	Strongly disagree	Strongly agree	Strongly agree	A0	5	A0								Neutral	Neutral	Neutral	Agree	Disagree	Disagree	Disagree			Disagree		Neutral			Neutral		Neutral	<18
100	Student & faculty associate	1980-01-01 00:00:00	9	de	128653551	Yes		Agree	Disagree	Strongly agree	Disagree	Agree	Strongly agree			Very unlikely	Unlikely	Very likely	Agree	Agree	Strongly agree	B2	2	B2								Unlikely	Unlikely	Very likely	Strongly agree	Agree	Agree	Agree	Agree	Strongly agree		Strongly agree	Agree	Agree	Agree	Agree	Agree	Neutral	>65
101	Student & faculty associate	1980-01-01 00:00:00	9	de	460496864	Yes		Strongly agree	Strongly agree	Neutral	Agree	Strongly disagree	Agree			Unlikely	Likely	Very likely	Strongly agree	Strongly agree	Agree	A0	5	A0								Likely	Very likely	Unlikely	Strongly agree	Disagree	Strongly agree	Strongly agree			Agree		Neutral			Disagree		Strongly agree	26-35
102	Student & faculty associate			en	506676782	N/A
103	Student & faculty associate	1980-01-01 00:00:00	9	de	1617646841	Yes		Strongly agree	Agree	Strongly agree	Disagree	Strongly agree	Strongly agree			Unlikely	Very unlikely	Very likely	Agree	Agree	Agree	B2	2	B2								Unlikely	Very unlikely	Very likely	Neutral	Neutral	Disagree	Disagree	Agree	Neutral		Neutral	Agree	Neutral	Neutral	Neutral	Agree	Agree	51-65
104	Student & faculty associate	1980-01-01 00:00:00	9	de	1098754078	Yes		Agree	Neutral	Agree	Neutral	Strongly agree	Strongly agree			Neutral	Neutral	Neutral	Agree	Agree	Neutral	B2	2	B2								Likely	Neutral	Neutral	Neutral	Neutral	Neutral	Neutral	Agree	Agree		Agree	Neutral	Agree	Agree	Agree	Agree	Neutral	>65
105	Student & faculty associate	1980-01-01 00:00:00	9	de	350540146	Yes		Agree	Disagree	Strongly agree	Disagree	Strongly agree	Strongly agree			Unlikely	Very unlikely	Very likely	Strongly agree	Agree	Strongly agree	A4	9	A4								Likely	Likely	Unlikely	Agree	Disagree	Agree	Agree	Neutral	Strongly agree	Agree	Agree	Neutral	Neutral	Agree	Agree	Strongly agree	Neutral	36-50
106	Student & faculty associate			en	1360405529	N/A
107	Student & faculty associate	1980-01-01 00:00:00	9	de	1106865729	Yes		Agree	Agree	Strongly agree	Neutral	Strongly agree	Strongly agree			Unlikely	Likely	Very likely	Strongly agree	Strongly agree	Agree	B3	3	B3								Unlikely	Likely	Likely	Agree	Disagree	Neutral	Agree	Strongly agree			Agree	Neutral	Agree	Neutral	Neutral	Agree	Disagree	18-25
108	Student & faculty associate		2	de	1030729147	Yes
109	Student & faculty associate	1980-01-01 00:00:00	9	de	369070174	Yes		Strongly agree	Agree	Agree	Neutral	Agree	Neutral			Likely	Unlikely	Likely	Agree	Neutral	Disagree	A1	6	A1								Likely	Unlikely	Likely	Disagree	Neutral	Neutral	Disagree	Neutral		Agree	Neutral	Disagree	Neutral	Neutral	Disagree	Neutral	Agree	18-25
110	Student & faculty associate		2	de	1018171892	Yes
111	Student & faculty associate	1980-01-01 00:00:00	9	de	1941467757	Yes		Agree	Strongly agree	Strongly agree	Disagree	Strongly agree	Strongly agree			Unlikely	Unlikely	Very likely	Agree	Agree	Strongly agree	A2	7	A2								Very likely	Likely	Unlikely	Strongly agree	Strongly disagree	Agree	Agree	Strongly agree	Agree	Strongly agree	Disagree	Agree	Agree	Agree	Agree	Strongly agree	Disagree	>65
112	Student & faculty associate			en	383678614	N/A
113	Student & faculty associate	1980-01-01 00:00:00	9	de	2110171853	Yes		Agree	Agree	Strongly agree	Agree	Strongly agree	Strongly agree			Very likely	Likely	Unlikely	Agree	Agree	Neutral	B4	4	B4								Very likely	Unlikely	Unlikely	Agree	Disagree	Agree	Agree	Agree	Agree		Agree	Agree	Agree	Agree	Agree	Agree	Neutral	51-65
114	Student & faculty associate	1980-01-01 00:00:00	9	de	865295972	Yes		Strongly agree	Neutral	Agree	Neutral	Agree	Agree			Unlikely	Unlikely	Very likely	Strongly agree	Strongly agree	Strongly agree	B2	2	B2								Unlikely	Likely	Very likely	Neutral	Disagree	Neutral	Neutral	Agree	Agree		Disagree	Disagree	Agree	Neutral	Disagree	Neutral	Neutral	<18
115	Student & faculty associate	1980-01-01 00:00:00	9	de	1965322095	Yes		Agree	Neutral	Strongly agree	Neutral	Strongly agree	Strongly agree			Unlikely	Likely	Very likely	Agree	Strongly agree	Strongly agree	B2	2	B2								Likely	Likely	Likely	Agree	Neutral	Strongly agree	Strongly agree	Strongly agree	Neutral		Neutral	Neutral	Agree	Agree	Agree	Strongly agree	Neutral	<18
116	Student & faculty associate		2	de	1313517096	Yes
117	Student & faculty associate	1980-01-01 00:00:00	9	de	1633180625	Yes		Strongly agree	Strongly agree	Strongly agree	Neutral	Agree	Strongly agree			Unlikely	Likely	Very likely	Strongly agree	Strongly agree	Strongly agree	B2	2	B2								Very likely	Unlikely	Neutral	Agree	Disagree	Agree	Agree	Disagree	Agree		Agree	Agree	Agree	Agree	Agree	Agree	Agree	<18
118	Student & faculty associate		1	de	1150018890	Yes
119	Student & faculty associate	1980-01-01 00:00:00	9	de	1513735406	Yes		Agree	Neutral	Agree	Disagree	Agree	Agree			Unlikely	Likely	Very likely	Strongly agree	Strongly agree	Disagree	B3	3	B3								Likely	Likely	Unlikely	Disagree	Disagree	Disagree	Agree	Agree			Disagree	Neutral	Agree	Disagree	Neutral	Agree	Strongly disagree	<18
120	Student & faculty associate	1980-01-01 00:00:00	9	de	152104363	Yes		Strongly agree	Strongly agree	Strongly agree	Disagree	Agree	Strongly agree			Unlikely	Neutral	Very likely	Strongly agree	Agree	Strongly disagree	B4	4	B4								Neutral	Likely	Very likely	Strongly agree	Strongly disagree	Neutral	Disagree	Strongly agree	Agree		Strongly agree	Disagree	Neutral	Neutral	Neutral	Strongly agree	Disagree	<18
121	Student & faculty associate	1980-01-01 00:00:00	9	de	1510199468	Yes		Strongly agree	Neutral	Strongly agree	Neutral	Agree	Strongly agree			Unlikely	Very likely	Likely	Agree	Agree	Neutral	B3	3	B3								Very unlikely	Unlikely	Very likely	Agree	Disagree	Agree	Neutral	Disagree			Agree	Agree	Neutral	Disagree	Strongly agree	Neutral	Neutral	<18
122	Student & faculty associate		2	de	300231549	Yes
123	Student & faculty associate		6	de	768478600	Yes		Strongly agree	Strongly agree	Strongly agree	Agree	Agree	Strongly agree			Likely	Unlikely	Very likely	Agree	Agree	Agree		9	A4
124	Student & faculty associate	1980-01-01 00:00:00	9	de	81069448	Yes		Neutral	Strongly disagree	Strongly agree	Strongly disagree	Strongly agree	Strongly disagree			Very unlikely	Very unlikely	Very likely	Strongly agree	Strongly disagree	Strongly agree	A2	7	A2								Very likely	Very unlikely	Very likely	Strongly disagree	Strongly disagree	Strongly disagree	Strongly disagree	Strongly agree	Strongly disagree	Strongly agree	Strongly disagree	Strongly disagree	Strongly disagree	Strongly disagree	Strongly agree	Strongly agree	Strongly disagree	<18
125	Student & faculty associate	1980-01-01 00:00:00	9	de	1539050488	Yes		Strongly agree	Disagree	Agree	Disagree	Agree	Strongly agree			Neutral	Unlikely	Very likely	Agree	Agree	Strongly agree	B1	1	B1								Very likely	Unlikely	Unlikely	Agree	Disagree	Agree	Strongly agree	Agree			Agree	Neutral	Neutral	Agree	Agree	Agree	Neutral	<18
126	Student & faculty associate		2	de	2030140731	Yes
127	Student & faculty associate	1980-01-01 00:00:00	9	de	1294516492	Yes		Strongly agree	Neutral	Agree	Neutral	Agree	Agree			Unlikely	Neutral	Very likely	Strongly agree	Strongly agree	Agree	A0	5	A0								Unlikely	Very likely	Unlikely	Neutral	Neutral	Agree	Agree			Agree		Neutral			Neutral		Neutral	26-35
128	Student & faculty associate		3	de	1865217359	Yes		Agree
129	Student & faculty associate	1980-01-01 00:00:00	9	de	297803718	Yes		Strongly agree	Agree	Strongly agree	Neutral	Agree	Strongly agree			Unlikely	Neutral	Likely	Agree	Strongly agree	Agree	A1	6	A1								Likely	Likely	Unlikely	Agree	Disagree	Agree	Strongly agree	Strongly agree		Agree	Neutral	Agree	Neutral	Strongly agree	Agree	Strongly agree	Neutral	<18
130	Student & faculty associate	1980-01-01 00:00:00	9	de	1536401492	Yes		Agree	Disagree	Strongly agree	Disagree	Strongly agree	Strongly agree			Unlikely	Likely	Very likely	Agree	Strongly agree	Strongly agree	B2	2	B2								Likely	Unlikely	Likely	Agree	Strongly disagree	Neutral	Agree	Strongly agree	Agree		Neutral	Strongly agree	Agree	Neutral	Agree	Strongly agree	Neutral	<18
131	Student & faculty associate	1980-01-01 00:00:00	9	de	869906979	Yes		Agree	Agree	Strongly agree	Agree	Strongly agree	Strongly agree			Unlikely	Likely	Very likely	Strongly agree	Strongly agree	Strongly agree	A0	5	A0								Likely	Likely	Unlikely	Agree	Disagree	Neutral	Agree			Agree		Disagree			Neutral		Neutral	<18
132	Student & faculty associate		3	de	1338530146	Yes		Agree
133	Student & faculty associate	1980-01-01 00:00:00	9	de	275572403	Yes		Neutral	Neutral	Agree	Strongly agree	Strongly agree	Strongly agree			Very unlikely	Unlikely	Very likely	Agree	Strongly agree	Strongly agree	A3	8	A3								Very likely	Very likely	Likely	Disagree	Disagree	Neutral	Disagree	Strongly agree		Strongly agree	Strongly agree	Neutral	Agree	Agree	Agree	Agree	Neutral	<18
134	Student & faculty associate	1980-01-01 00:00:00	9	de	943288894	Yes		Strongly agree	Disagree	Strongly agree	Neutral	Strongly agree	Strongly agree			Neutral	Likely	Very likely	Strongly agree	Strongly agree	Agree	A2	7	A2								Likely	Very likely	Unlikely	Agree	Disagree	Strongly agree	Strongly agree	Neutral	Agree	Strongly agree	Strongly agree	Agree	Agree	Agree	Strongly agree	Strongly agree	Neutral	18-25
135	Student & faculty associate	1980-01-01 00:00:00	9	de	138530456	Yes		Agree	Agree	Strongly agree	Agree	Strongly agree	Strongly agree			Unlikely	Unlikely	Very likely	Strongly agree	Agree	Strongly agree	B3	3	B3								Neutral	Likely	Likely	Agree	Disagree	Agree	Strongly agree	Strongly agree			Agree	Neutral	Agree	Agree	Agree	Neutral	Disagree	<18
136	Student & faculty associate		5	de	1538557329	Yes		Agree	Strongly disagree	Strongly agree	Disagree	Strongly agree	Strongly agree
137	Student & faculty associate		6	de	217494426	Yes		Strongly disagree	Neutral	Strongly agree	Neutral	Strongly agree	Strongly agree			Unlikely	Neutral	Very likely	Strongly agree	Strongly agree	Strongly agree		4	B4
138	Student & faculty associate	1980-01-01 00:00:00	9	de	478797744	Yes		Neutral	Strongly disagree	Strongly agree	Neutral	Agree	Strongly agree			Unlikely	Unlikely	Very likely	Strongly agree	Strongly agree	Agree	B4	4	B4								Neutral	Unlikely	Very likely	Disagree	Neutral	Agree	Agree	Strongly agree	Strongly agree		Strongly agree	Disagree	Neutral	Strongly disagree	Disagree	Neutral	Disagree	<18
139	Student & faculty associate	1980-01-01 00:00:00	9	de	1854509516	Yes		Agree	Neutral	Strongly agree	Neutral	Strongly agree	Strongly agree			Neutral	Likely	Very likely	Strongly agree	Strongly agree	Agree	A4	9	A4								Likely	Very likely	Unlikely	Strongly agree	Strongly disagree	Strongly agree	Agree	Agree	Neutral	Strongly agree	Agree	Agree	Agree	Agree	Agree	Strongly agree	Agree	<18
140	Student & faculty associate	1980-01-01 00:00:00	9	de	748026038	Yes		Strongly agree	Agree	Strongly agree	Agree	Strongly agree	Strongly agree			Very unlikely	Unlikely	Very likely	Strongly agree	Strongly agree	Strongly disagree	B4	4	B4								Very likely	Unlikely	Unlikely	Disagree	Disagree	Neutral	Strongly agree	Strongly agree	Agree		Agree	Neutral	Agree	Agree	Strongly agree	Strongly agree	Neutral	<18
141	Student & faculty associate	1980-01-01 00:00:00	9	de	1684557178	Yes		Agree	Neutral	Strongly agree	Strongly disagree	Agree	Agree			Unlikely	Neutral	Very likely	Neutral	Agree	Agree	A1	6	A1								Likely	Neutral	Unlikely	Neutral	Disagree	Agree	Agree	Strongly agree		Neutral	Agree	Agree	Agree	Neutral	Strongly agree	Strongly agree	Agree	<18
142	Student & faculty associate	1980-01-01 00:00:00	9	de	1411788842	Yes		Agree	Neutral	Agree	Neutral	Strongly agree	Strongly agree			Unlikely	Likely	Very likely	Agree	Agree	Neutral	A3	8	A3								Likely	Likely	Unlikely	Agree	Disagree	Agree	Agree	Strongly agree		Agree	Neutral	Disagree	Disagree	Neutral	Agree	Agree	Neutral	<18
143	Student & faculty associate	1980-01-01 00:00:00	9	de	894182377	Yes		Strongly disagree	Neutral	Strongly agree	Disagree	Agree	Strongly agree			Very unlikely	Unlikely	Very likely	Disagree	Agree	Agree	B1	1	B1								Unlikely	Likely	Very likely	Neutral	Disagree	Agree	Neutral	Strongly agree			Neutral	Agree	Agree	Agree	Strongly agree	Strongly agree	Disagree	<18
144	Student & faculty associate	1980-01-01 00:00:00	9	de	1076191632	Yes		Agree	Agree	Agree	Agree	Strongly agree	Strongly agree			Unlikely	Very unlikely	Very likely	Strongly agree	Strongly agree	Agree	A0	5	A0								Likely	Very unlikely	Likely	Agree	Neutral	Disagree	Disagree			Agree		Disagree			Agree		Neutral	<18
145	Student & faculty associate	1980-01-01 00:00:00	9	de	1719462650	Yes		Neutral	Agree	Strongly agree	Neutral	Strongly agree	Strongly agree			Unlikely	Very likely	Likely	Agree	Agree	Disagree	A1	6	A1								Very likely	Likely	Unlikely	Neutral	Agree	Agree	Agree	Agree		Agree	Agree	Agree	Agree	Agree	Agree	Agree	Agree	<18
146	Student & faculty associate			de	276732785	N/A
147	Student & faculty associate	1980-01-01 00:00:00	9	de	1540378530	Yes		Strongly agree	Agree	Strongly agree	Neutral	Agree	Agree			Unlikely	Likely	Very likely	Strongly agree	Strongly agree	Agree	A4	9	A4								Very likely	Very likely	Unlikely	Agree	Disagree	Strongly agree	Strongly agree	Strongly agree	Agree	Strongly agree	Disagree	Neutral	Agree	Agree	Agree	Strongly agree	Strongly agree	18-25
148	Student & faculty associate	1980-01-01 00:00:00	9	de	1878977330	Yes		Agree	Neutral	Strongly agree	Neutral	Strongly agree	Strongly agree			Neutral	Likely	Likely	Neutral	Strongly agree	Agree	B2	2	B2								Very likely	Unlikely	Unlikely	Agree	Disagree	Agree	Agree	Agree	Agree		Agree	Agree	Agree	Agree	Agree	Agree	Agree	<18
149	Student & faculty associate	1980-01-01 00:00:00	9	de	650607920	Yes		Neutral	Disagree	Strongly agree	Disagree	Strongly agree	Strongly agree			Very unlikely	Unlikely	Very likely	Strongly agree	Strongly agree	Strongly agree	B1	1	B1								Unlikely	Likely	Likely	Disagree	Neutral	Disagree	Strongly agree	Strongly agree			Agree	Agree	Disagree	Disagree	Agree	Agree	Strongly disagree	18-25
150	Student & faculty associate	1980-01-01 00:00:00	9	de	1199634725	Yes		Strongly agree	Strongly disagree	Strongly agree	Strongly disagree	Agree	Agree			Unlikely	Neutral	Very likely	Strongly agree	Strongly agree	Agree	A3	8	A3								Unlikely	Very likely	Neutral	Agree	Disagree	Agree	Neutral	Strongly agree		Strongly agree	Disagree	Neutral	Agree	Neutral	Agree	Strongly agree	Strongly disagree	<18
151	Student & faculty associate	1980-01-01 00:00:00	9	de	2039039337	Yes		Strongly agree	Agree	Strongly agree	Neutral	Strongly agree	Strongly agree			Unlikely	Very unlikely	Very likely	Agree	Strongly agree	Agree	A2	7	A2								Likely	Neutral	Neutral	Neutral	Neutral	Agree	Agree	Agree	Agree	Agree	Agree	Agree	Agree	Neutral	Strongly agree	Strongly agree	Neutral	<18
152	Student & faculty associate	1980-01-01 00:00:00	9	de	980445055	Yes		Agree	Neutral	Agree	Neutral	Agree	Agree			Very unlikely	Unlikely	Very likely	Agree	Neutral	Agree	B1	1	B1								Unlikely	Likely	Neutral	Neutral	Neutral	Agree	Agree	Strongly agree			Agree	Neutral	Neutral	Neutral	Neutral	Agree	Neutral	<18
153	Student & faculty associate	1980-01-01 00:00:00	9	de	1481122493	Yes		Agree	Neutral	Strongly agree	Neutral	Strongly agree	Strongly agree			Very unlikely	Neutral	Very likely	Agree	Strongly agree	Strongly agree	A4	9	A4								Unlikely	Very likely	Neutral	Neutral	Neutral	Agree	Strongly agree	Strongly agree	Agree	Strongly agree	Strongly agree	Strongly agree	Agree	Neutral	Agree	Strongly agree	Neutral	<18
154	Student & faculty associate	1980-01-01 00:00:00	9	de	318459448	Yes		Strongly agree	Neutral	Strongly agree	Agree	Strongly agree	Strongly agree			Unlikely	Neutral	Very likely	Strongly agree	Strongly agree	Agree	B2	2	B2								Very likely	Neutral	Unlikely	Neutral	Strongly disagree	Agree	Strongly agree	Strongly agree	Agree		Agree	Neutral	Strongly agree	Agree	Agree	Agree	Disagree	<18
155	Student & faculty associate			en	1153400190	N/A
156	Student & faculty associate	1980-01-01 00:00:00	9	de	1124430574	Yes		Agree	Disagree	Agree	Neutral	Agree	Agree			Very unlikely	Unlikely	Very likely	Agree	Agree	Strongly agree	B3	3	B3								Unlikely	Likely	Unlikely	Agree	Strongly disagree	Neutral	Disagree	Agree			Disagree	Neutral	Agree	Neutral	Agree	Agree	Disagree	<18
157	Student & faculty associate	1980-01-01 00:00:00	9	de	1855378215	Yes		Neutral	Agree	Strongly agree	Neutral	Strongly agree	Strongly agree			Unlikely	Neutral	Very likely	Agree	Agree	Strongly agree	B4	4	B4								Unlikely	Likely	Very unlikely	Agree	Disagree	Agree	Strongly agree	Strongly agree	Strongly agree		Neutral	Neutral	Agree	Strongly agree	Strongly agree	Strongly agree	Neutral	<18
158	Student & faculty associate	1980-01-01 00:00:00	9	de	1777986581	Yes		Neutral	Agree	Agree	Neutral	Strongly agree	Agree			Unlikely	Likely	Very likely	Neutral	Agree	Strongly agree	B3	3	B3								Very likely	Unlikely	Likely	Agree	Strongly disagree	Neutral	Agree	Agree			Disagree	Neutral	Strongly agree	Agree	Strongly agree	Neutral	Disagree	26-35
159	Student & faculty associate		2	de	345800980	Yes
160	Student & faculty associate		1	de	2013306112	Yes
161	Student & faculty associate	1980-01-01 00:00:00	9	de	1066213773	Yes		Agree	Disagree	Strongly agree	Disagree	Strongly agree	Strongly agree			Very unlikely	Unlikely	Very likely	Neutral	Strongly agree	Strongly agree	A2	7	A2								Very likely	Likely	Unlikely	Agree	Disagree	Agree	Agree	Strongly agree	Agree	Agree	Neutral	Agree	Agree	Agree	Strongly agree	Strongly agree	Neutral	<18
162	Student & faculty associate			en	782714357	N/A
163	Student & faculty associate		5	de	342204276	Yes		Strongly agree	Agree	Strongly agree	Agree	Strongly agree	Agree
164	Student & faculty associate	1980-01-01 00:00:00	9	de	2006703932	Yes		Strongly agree	Agree	Agree	Agree	Agree	Strongly agree			Unlikely	Neutral	Likely	Agree	Agree	Strongly agree	A3	8	A3								Unlikely	Neutral	Very likely	Agree	Disagree	Neutral	Agree	Agree		Agree	Agree	Agree	Neutral	Agree	Agree	Strongly agree	Agree	>65
165	Student & faculty associate			en	1594930703	N/A
166	Student & faculty associate	1980-01-01 00:00:00	9	de	406710547	Yes		Strongly agree	Neutral	Strongly agree	Neutral	Strongly agree	Strongly agree			Likely	Likely	Likely	Strongly agree	Strongly agree	Neutral	A2	7	A2								Very likely	Likely	Unlikely	Disagree	Disagree	Agree	Strongly agree	Strongly agree	Agree	Agree	Agree	Agree	Neutral	Strongly agree	Strongly agree	Strongly agree	Strongly agree	26-35
167	Student & faculty associate			en	1623721944	N/A
168	Student & faculty associate			en	701300257	N/A
169	Student & faculty associate	1980-01-01 00:00:00	9	de	1755492306	Yes		Agree	Neutral	Strongly agree	Neutral	Strongly agree	Strongly agree			Unlikely	Unlikely	Likely	Agree	Agree	Agree	A4	9	A4								Very likely	Likely	Unlikely	Agree	Disagree	Agree	Agree	Neutral	Agree	Agree	Agree	Agree	Neutral	Neutral	Agree	Agree	Neutral	51-65
170	Student & faculty associate	1980-01-01 00:00:00	9	de	1437370944	Yes		Agree	Neutral	Strongly agree	Neutral	Strongly agree	Strongly agree			Unlikely	Likely	Very likely	Strongly agree	Strongly agree	Neutral	B1	1	B1								Likely	Likely	Unlikely	Strongly agree	Disagree	Agree	Agree	Strongly agree			Strongly agree	Agree	Neutral	Agree	Agree	Agree	Neutral	36-50
171	Student & faculty associate			en	1153143640	N/A
172	Student & faculty associate	1980-01-01 00:00:00	9	de	872969007	Yes		Strongly agree	Agree	Strongly agree	Agree	Strongly agree	Strongly agree			Likely	Neutral	Very likely	Agree	Agree	Agree	A2	7	A2								Very likely	Likely	Unlikely	Strongly agree	Strongly disagree	Strongly agree	Strongly agree	Agree	Strongly agree	Strongly agree	Strongly agree	Strongly agree	Strongly agree	Strongly agree	Strongly agree	Strongly agree	Strongly agree	<18
173	Student & faculty associate		2	de	584556037	Yes
174	Student & faculty associate			en	202608818	N/A
175	Student & faculty associate	1980-01-01 00:00:00	9	de	1397061094	Yes		Strongly agree	Agree	Strongly agree	Disagree	Strongly agree	Strongly agree			Unlikely	Unlikely	Very likely	Strongly agree	Strongly agree	Agree	B3	3	B3								Unlikely	Likely	Very likely	Neutral	Neutral	Agree	Agree	Strongly agree			Strongly agree	Neutral	Neutral	Agree	Agree	Strongly agree	Strongly agree	26-35
176	Student & faculty associate	1980-01-01 00:00:00	9	de	2079332138	Yes		Strongly agree	Agree	Agree	Agree	Agree	Agree			Likely	Unlikely	Very likely	Neutral	Strongly agree	Strongly agree	A0	5	A0								Unlikely	Likely	Very likely	Neutral	Neutral	Neutral	Agree			Strongly agree		Neutral			Agree		Strongly agree	18-25
177	Student & faculty associate	1980-01-01 00:00:00	9	de	1204768405	Yes		Agree	Disagree	Strongly agree	Strongly disagree	Agree	Strongly agree			Unlikely	Neutral	Very likely	Strongly agree	Strongly agree	Strongly agree	A3	8	A3								Likely	Unlikely	Unlikely	Agree	Disagree	Agree	Neutral	Strongly agree		Strongly agree	Strongly agree	Neutral	Strongly disagree	Agree	Strongly agree	Strongly agree	Agree	36-50
178	Student & faculty associate	1980-01-01 00:00:00	9	de	1435573420	Yes		Strongly agree	Agree	Strongly agree	Agree	Disagree	Strongly agree			Neutral	Unlikely	Very likely	Agree	Agree	Strongly agree	A1	6	A1								Likely	Likely	Very likely	Neutral	Neutral	Agree	Disagree	Agree		Neutral	Agree	Neutral	Neutral	Agree	Agree	Agree	Agree	18-25
179	Student & faculty associate			de	1385749990	N/A
180	Student & faculty associate	1980-01-01 00:00:00	9	de	1883673781	Yes		Strongly agree	Disagree	Strongly agree	Strongly disagree	Agree	Strongly agree			Very unlikely	Unlikely	Very likely	Strongly agree	Strongly agree	Agree	A4	9	A4								Likely	Unlikely	Unlikely	Agree	Disagree	Neutral	Disagree	Disagree	Agree	Agree	Disagree	Agree	Neutral	Neutral	Neutral	Agree	Agree	26-35
181	Student & faculty associate	1980-01-01 00:00:00	9	de	466479353	Yes		Agree	Agree	Strongly agree	Agree	Strongly agree	Strongly agree			Unlikely	Very likely	Unlikely	Agree	Strongly agree	Neutral	A1	6	A1								Very likely	Likely	Very unlikely	Agree	Disagree	Agree	Agree	Disagree		Agree	Neutral	Disagree	Agree	Agree	Agree	Agree	Agree	51-65
182	Student & faculty associate	1980-01-01 00:00:00	9	de	885200969	Yes		Strongly agree	Strongly disagree	Strongly agree	Disagree	Strongly agree	Strongly agree			Unlikely	Unlikely	Very likely	Disagree	Disagree	Strongly agree	A3	8	A3								Unlikely	Very likely	Likely	Neutral	Strongly disagree	Strongly agree	Strongly agree	Disagree		Strongly agree	Agree	Neutral	Neutral	Agree	Strongly agree	Strongly agree	Agree	26-35
183	Student & faculty associate		6	de	699605285	Yes		Strongly agree	Neutral	Agree	Agree	Agree	Agree			Unlikely	Likely	Very likely	Strongly agree	Strongly agree	Strongly agree		6	A1
184	Student & faculty associate	1980-01-01 00:00:00	9	de	780961760	Yes		Strongly disagree	Neutral	Strongly agree	Strongly disagree	Strongly agree	Strongly agree			Very unlikely	Very unlikely	Very likely	Strongly agree	Agree	Strongly agree	A4	9	A4								Very unlikely	Very unlikely	Very unlikely	Neutral	Neutral	Strongly disagree	Strongly disagree	Agree	Disagree	Strongly disagree	Agree	Strongly disagree	Strongly disagree	Strongly disagree	Strongly disagree	Neutral	Neutral	51-65
185	Student & faculty associate	1980-01-01 00:00:00	9	de	1502765151	Yes		Strongly agree	Agree	Strongly agree	Agree	Strongly agree	Strongly agree			Unlikely	Neutral	Very likely	Strongly agree	Strongly agree	Strongly agree	A4	9	A4								Very likely	Neutral	Unlikely	Disagree	Disagree	Strongly agree	Agree	Disagree	Agree	Agree	Strongly agree	Agree	Neutral	Agree	Strongly agree	Agree	Agree	51-65
186	Student & faculty associate	1980-01-01 00:00:00	9	de	1165115914	Yes		Strongly agree	Neutral	Strongly agree	Agree	Agree	Agree			Very unlikely	Unlikely	Very likely	Strongly agree	Strongly agree	Strongly agree	A3	8	A3								Very likely	Very likely	Unlikely	Strongly agree	Disagree	Strongly agree	Strongly agree	Strongly agree		Agree	Strongly agree	Agree	Agree	Strongly agree	Strongly agree	Strongly agree	Agree	51-65
187	Student & faculty associate	1980-01-01 00:00:00	9	de	1356845253	Yes		Agree	Strongly disagree	Strongly agree	Strongly disagree	Strongly agree	Strongly agree			Unlikely	Unlikely	Very likely	Strongly agree	Strongly agree	Strongly agree	A2	7	A2								Very likely	Unlikely	Unlikely	Strongly disagree	Strongly disagree	Strongly agree	Strongly agree	Strongly agree	Strongly agree	Strongly agree	Strongly agree	Strongly agree	Strongly agree	Strongly agree	Strongly agree	Strongly agree	Strongly agree	51-65
188	Student & faculty associate	1980-01-01 00:00:00	9	de	1101059686	Yes		Agree	Neutral	Strongly agree	Neutral	Agree	Strongly agree			Unlikely	Likely	Very likely	Agree	Strongly agree	Strongly agree	B3	3	B3								Very likely	Likely	Unlikely	Strongly agree	Strongly disagree	Agree	Agree	Neutral			Agree	Agree	Agree	Strongly agree	Strongly agree	Strongly agree	Neutral	26-35
189	Student & faculty associate		5	de	2136519503	Yes		Strongly disagree	Strongly disagree	Strongly agree	Strongly disagree	Strongly agree	Strongly agree
190	Student & faculty associate	1980-01-01 00:00:00	9	de	660392313	Yes		Agree	Strongly disagree	Strongly agree	Neutral	Strongly agree	Strongly agree			Unlikely	Unlikely	Very likely	Strongly agree	Strongly agree	Neutral	A0	5	A0								Likely	Very likely	Unlikely	Agree	Disagree	Agree	Strongly agree			Strongly agree		Strongly agree			Strongly agree		Disagree	51-65
191	Student & faculty associate	1980-01-01 00:00:00	9	de	586856003	Yes		Agree	Disagree	Strongly agree	Disagree	Strongly agree	Strongly agree			Unlikely	Unlikely	Very likely	Neutral	Neutral	Agree	A0	5	A0								Very likely	Likely	Unlikely	Strongly agree	Strongly disagree	Strongly agree	Agree			Strongly agree		Agree			Agree		Neutral	36-50
192	Student & faculty associate		0	de	1767894988	N/A
193	Student & faculty associate	1980-01-01 00:00:00	9	de	356903667	Yes		Strongly disagree	Neutral	Strongly agree	Strongly disagree	Strongly agree	Strongly agree			Unlikely	Unlikely	Very likely	Agree	Agree	Neutral	A1	6	A1								Likely	Likely	Unlikely	Neutral	Neutral	Neutral	Agree	Agree		Agree	Agree	Neutral	Neutral	Agree	Neutral	Agree	Strongly disagree	51-65
194	Student & faculty associate	1980-01-01 00:00:00	9	de	883343466	Yes		Strongly agree	Agree	Strongly agree	Neutral	Strongly agree	Strongly agree			Unlikely	Unlikely	Very likely	Strongly agree	Strongly agree	Strongly agree	B2	2	B2								Very likely	Unlikely	Unlikely	Disagree	Strongly disagree	Agree	Strongly agree	Strongly disagree	Strongly agree		Strongly agree	Agree	Agree	Agree	Strongly agree	Strongly agree	Neutral	51-65
195	Student & faculty associate		2	de	1920677226	Yes
196	Student & faculty associate	1980-01-01 00:00:00	9	de	890574931	Yes		Strongly agree	Disagree	Strongly agree	Disagree	Strongly agree	Strongly agree			Very unlikely	Unlikely	Very likely	Strongly agree	Strongly agree	Strongly agree	B3	3	B3								Likely	Unlikely	Neutral	Strongly agree	Strongly disagree	Neutral	Agree	Neutral			Strongly agree	Neutral	Neutral	Agree	Agree	Agree	Disagree	51-65
197	Student & faculty associate			en	392432362	N/A
198	Student & faculty associate	1980-01-01 00:00:00	9	de	1721865860	Yes		Strongly agree	Strongly disagree	Strongly agree	Strongly disagree	Strongly agree	Strongly agree			Unlikely	Neutral	Very likely	Strongly agree	Strongly agree	Agree	A2	7	A2								Very likely	Very likely	Unlikely	Agree	Strongly disagree	Strongly agree	Strongly agree	Neutral	Agree	Agree	Neutral	Agree	Agree	Agree	Strongly agree	Strongly agree	Agree	36-50
199	Student & faculty associate	1980-01-01 00:00:00	9	de	245421304	Yes		Agree	Agree	Agree	Agree	Agree	Agree			Neutral	Likely	Likely	Agree	Agree	Strongly agree	A0	5	A0								Unlikely	Neutral	Likely	Agree	Neutral	Agree	Agree			Agree		Agree			Agree		Agree	51-65
200	Student & faculty associate	1980-01-01 00:00:00	9	de	618499474	Yes		Strongly agree	Neutral	Agree	Neutral	Agree	Agree			Very unlikely	Very likely	Unlikely	Strongly agree	Strongly agree	Agree	A0	5	A0								Unlikely	Very likely	Very unlikely	Disagree	Neutral	Agree	Agree			Agree		Agree			Agree		Agree	51-65
201	Student & faculty associate	1980-01-01 00:00:00	9	en	1600679055	Yes		Agree	Neutral	Strongly agree	Neutral	Agree	Strongly agree			Very unlikely	Unlikely	Very likely	Strongly agree	Agree	Strongly agree	A0	5	A0								Likely	Very likely	Unlikely	Agree	Disagree	Agree	Agree			Agree		Agree			Agree		Disagree	18-25
202	Student & faculty associate	1980-01-01 00:00:00	9	de	776797679	Yes		Strongly agree	Agree	Agree	Disagree	Strongly agree	Strongly agree			Neutral	Unlikely	Very likely	Agree	Strongly agree	Agree	A2	7	A2								Likely	Likely	Unlikely	Agree	Disagree	Agree	Agree	Agree	Neutral	Agree	Strongly agree	Neutral	Agree	Agree	Neutral	Agree	Neutral	18-25
203	Student & faculty associate	1980-01-01 00:00:00	9	de	890104834	Yes		Strongly agree	Neutral	Strongly agree	Disagree	Strongly agree	Strongly agree			Likely	Unlikely	Very likely	Strongly agree	Strongly agree	Agree	A2	7	A2								Very likely	Likely	Unlikely	Disagree	Strongly disagree	Agree	Agree	Neutral	Agree	Agree	Agree	Neutral	Disagree	Disagree	Strongly disagree	Strongly disagree	Neutral	26-35
204	Student & faculty associate	1980-01-01 00:00:00	9	de	986249352	Yes		Agree	Disagree	Strongly agree	Strongly disagree	Strongly agree	Strongly agree			Very unlikely	Unlikely	Likely	Disagree	Agree	Strongly agree	A1	6	A1								Unlikely	Likely	Very unlikely	Agree	Disagree	Agree	Agree	Strongly disagree		Agree	Agree	Agree	Agree	Agree	Strongly agree	Strongly agree	Strongly disagree	>65
205	Student & faculty associate		3	de	691162570	Yes		Agree
206	Student & faculty associate			de	542535914	N/A
207	Student & faculty associate	1980-01-01 00:00:00	9	de	341226885	Yes		Strongly agree	Neutral	Strongly agree	Neutral	Strongly agree	Strongly agree			Likely	Unlikely	Very likely	Strongly agree	Strongly agree	Agree	A4	9	A4								Likely	Unlikely	Unlikely	Neutral	Neutral	Strongly agree	Strongly agree	Disagree	Strongly agree	Strongly agree	Neutral	Neutral	Strongly agree	Agree	Strongly agree	Strongly agree	Neutral	36-50
208	Student & faculty associate	1980-01-01 00:00:00	9	de	1769972080	Yes		Agree	Agree	Strongly agree	Agree	Strongly agree	Strongly agree			Neutral	Neutral	Very likely	Neutral	Agree	Agree	A3	8	A3								Very likely	Likely	Unlikely	Disagree	Disagree	Agree	Agree	Neutral		Agree	Agree	Neutral	Neutral	Agree	Agree	Agree	Agree	51-65
209	Student & faculty associate			en	1323244647	N/A
210	Student & faculty associate	1980-01-01 00:00:00	9	de	478597334	Yes		Strongly agree	Disagree	Agree	Disagree	Strongly agree	Agree			Unlikely	Likely	Very likely	Strongly agree	Strongly agree	Strongly agree	B1	1	B1								Likely	Unlikely	Unlikely	Agree	Disagree	Agree	Agree	Agree			Strongly agree	Neutral	Agree	Agree	Agree	Agree	Neutral	36-50
211	Student & faculty associate		6	de	978771322	Yes		Strongly agree	Neutral	Strongly agree	Neutral	Neutral	Strongly agree			Very likely	Very likely	Very likely	Agree	Neutral	Strongly agree	B2	2	B2								Very likely		Very likely	Strongly agree	Strongly disagree	Neutral	Neutral	Strongly agree	Strongly agree		Strongly agree
212	Student & faculty associate	1980-01-01 00:00:00	9	de	2140000224	Yes		Agree	Disagree	Agree	Disagree	Agree	Agree			Very likely	Unlikely	Likely	Agree	Agree	Neutral	B2	2	B2								Very likely	Unlikely	Likely	Neutral	Neutral	Agree	Agree	Agree	Agree		Agree	Neutral	Neutral	Neutral	Agree	Agree	Neutral	51-65
213	Student & faculty associate	1980-01-01 00:00:00	9	de	1082957803	Yes		Agree	Neutral	Agree	Neutral	Strongly agree	Agree			Very unlikely	Unlikely	Very likely	Agree	Agree	Agree	A0	5	A0								Unlikely	Very likely	Unlikely	Agree	Disagree	Agree	Agree			Strongly agree		Agree			Agree		Neutral	26-35
214	Student & faculty associate	1980-01-01 00:00:00	9	de	1004370783	Yes		Disagree	Agree	Strongly agree	Neutral	Strongly agree	Strongly agree			Very likely	Likely	Unlikely	Agree	Agree	Strongly agree	B3	3	B3								Very likely	Neutral	Unlikely	Agree	Disagree	Agree	Agree	Strongly agree			Strongly agree	Disagree	Neutral	Neutral	Agree	Agree	Disagree	18-25
215	Student & faculty associate	1980-01-01 00:00:00	9	de	2052452726	Yes		Agree	Neutral	Strongly agree	Disagree	Strongly agree	Strongly agree			Likely	Very likely	Unlikely	Strongly agree	Strongly agree	Agree	B1	1	B1								Very likely	Unlikely	Unlikely	Strongly disagree	Strongly disagree	Agree	Strongly agree	Strongly agree			Agree	Neutral	Agree	Neutral	Agree	Strongly agree	Strongly disagree	18-25
216	Student & faculty associate	1980-01-01 00:00:00	9	de	478722324	Yes		Strongly agree	Neutral	Agree	Strongly disagree	Agree	Agree			Likely	Unlikely	Likely	Strongly agree	Strongly agree	Neutral	A2	7	A2								Very likely	Likely	Unlikely	Neutral	Neutral	Neutral	Neutral	Agree	Agree	Agree	Agree	Neutral	Neutral	Neutral	Neutral	Agree	Neutral	18-25
217	Student & faculty associate		4	de	1686332963	Yes		Agree	Agree	Strongly agree	Disagree	Agree	Strongly agree
218	Student & faculty associate	1980-01-01 00:00:00	9	de	400013718	Yes		Agree	Neutral	Agree	Neutral	Agree	Strongly agree			Very unlikely	Unlikely	Likely	Agree	Agree	Strongly agree	A2	7	A2								Likely	Likely	Very likely	Agree	Disagree	Agree	Agree	Strongly agree	Agree	Agree	Agree	Agree	Agree	Strongly agree	Strongly agree	Agree	Neutral	18-25
219	Student & faculty associate	1980-01-01 00:00:00	9	de	902002816	Yes		Strongly agree	Agree	Strongly agree	Neutral	Strongly agree	Agree			Unlikely	Unlikely	Very likely	Strongly agree	Strongly agree	Agree	B3	3	B3								Likely	Likely	Unlikely	Agree	Disagree	Strongly agree	Agree	Strongly agree			Neutral	Agree	Neutral	Agree	Agree	Agree	Agree	26-35
220	Student & faculty associate	1980-01-01 00:00:00	9	de	372843495	Yes		Agree	Agree	Strongly agree	Agree	Strongly agree	Strongly agree			Very likely	Unlikely	Neutral	Agree	Agree	Neutral	A1	6	A1								Very likely	Unlikely	Unlikely	Agree	Disagree	Agree	Agree	Neutral		Agree	Agree	Agree	Agree	Agree	Agree	Agree	Agree	18-25
221	Student & faculty associate	1980-01-01 00:00:00	9	de	178109929	Yes		Agree	Agree	Strongly agree	Neutral	Strongly agree	Strongly agree			Unlikely	Neutral	Very likely	Strongly agree	Strongly agree	Agree	B3	3	B3								Very likely	Unlikely	Unlikely	Agree	Disagree	Agree	Strongly agree	Strongly agree			Agree	Agree	Agree	Agree	Agree	Agree	Neutral	18-25
222	Student & faculty associate			en	1194231128	N/A
223	Student & faculty associate	1980-01-01 00:00:00	9	de	1452677432	Yes		Neutral	Agree	Strongly agree	Neutral	Strongly agree	Neutral			Unlikely	Neutral	Very likely	Strongly agree	Disagree	Agree	A4	9	A4								Very likely	Likely	Unlikely	Agree	Agree	Agree	Strongly agree	Neutral	Agree	Agree	Strongly agree	Neutral	Disagree	Agree	Agree	Agree	Neutral	18-25
224	Student & faculty associate	1980-01-01 00:00:00	9	de	572649115	Yes		Agree	Agree	Strongly agree	Neutral	Strongly agree	Strongly agree			Unlikely	Unlikely	Very likely	Strongly agree	Strongly agree	Strongly agree	A2	7	A2								Likely	Very likely	Very unlikely	Neutral	Disagree	Strongly agree	Strongly agree	Strongly disagree	Agree	Strongly agree	Neutral	Disagree	Agree	Agree	Agree	Strongly agree	Neutral	51-65
225	Student & faculty associate	1980-01-01 00:00:00	9	de	44222662	Yes		Agree	Agree	Strongly agree	Agree	Strongly agree	Strongly agree			Unlikely	Unlikely	Very likely	Agree	Agree	Agree	B4	4	B4								Likely	Unlikely	Neutral	Neutral	Neutral	Agree	Agree	Neutral	Agree		Neutral	Agree	Agree	Agree	Agree	Agree	Agree	51-65
226	Student & faculty associate			en	1174806057	N/A
227	Student & faculty associate	1980-01-01 00:00:00	9	de	1148789327	Yes		Agree	Disagree	Strongly agree	Disagree	Neutral	Agree			Unlikely	Neutral	Very likely	Strongly agree	Strongly agree	Agree	B3	3	B3								Likely	Likely	Unlikely	Strongly agree	Disagree	Neutral	Agree	Agree			Neutral	Disagree	Neutral	Neutral	Neutral	Agree	Neutral	36-50
228	Student & faculty associate	1980-01-01 00:00:00	9	de	1278767418	Yes		Strongly agree	Neutral	Strongly agree	Neutral	Strongly agree	Strongly agree			Unlikely	Unlikely	Very likely	Agree	Agree	Strongly agree	A0	5	A0								Likely	Likely	Unlikely	Strongly agree	Strongly disagree	Agree	Neutral			Strongly agree		Neutral			Neutral		Strongly disagree	>65
229	Student & faculty associate	1980-01-01 00:00:00	9	de	1370781500	Yes		Strongly agree	Neutral	Strongly agree	Disagree	Strongly agree	Strongly agree			Very unlikely	Unlikely	Very likely	Agree	Disagree	Strongly agree	A1	6	A1								Very likely	Unlikely	Unlikely	Agree	Disagree	Neutral	Agree	Strongly disagree		Agree	Neutral	Neutral	Agree	Agree	Agree	Strongly agree	Agree	51-65
230	Student & faculty associate	1980-01-01 00:00:00	9	de	278972697	Yes		Agree	Agree	Agree	Agree	Agree	Strongly agree			Very likely	Unlikely	Likely	Strongly agree	Strongly agree	Agree	B3	3	B3								Very likely	Unlikely	Likely	Strongly agree	Strongly disagree	Neutral	Agree	Agree			Agree	Agree	Agree	Agree	Agree	Agree	Neutral	36-50
231	Student & faculty associate	1980-01-01 00:00:00	9	de	321447617	Yes		Agree	Disagree	Strongly agree	Strongly disagree	Strongly agree	Strongly agree			Very unlikely	Unlikely	Very likely	Strongly agree	Strongly agree	Agree	B4	4	B4								Unlikely	Likely	Very likely	Agree	Disagree	Disagree	Agree	Agree	Strongly agree		Agree	Neutral	Disagree	Disagree	Neutral	Agree	Disagree	51-65
232	Student & faculty associate			en	25057009	N/A
233	Student & faculty associate	1980-01-01 00:00:00	9	de	1110129610	Yes		Strongly agree	Disagree	Agree	Disagree	Agree	Strongly agree			Unlikely	Neutral	Very likely	Strongly agree	Strongly agree	Strongly agree	A1	6	A1								Likely	Likely	Unlikely	Agree	Disagree	Agree	Agree	Agree		Agree	Agree	Agree	Neutral	Agree	Agree	Agree	Disagree	26-35
234	Student & faculty associate	1980-01-01 00:00:00	9	de	546694447	Yes		Strongly agree	Disagree	Agree	Agree	Disagree	Strongly agree			Very unlikely	Unlikely	Very likely	Strongly agree	Strongly agree	Strongly agree	A0	5	A0								Neutral	Very likely	Unlikely	Neutral	Disagree	Agree	Strongly agree			Strongly agree		Agree			Strongly agree		Strongly agree	51-65
235	Student & faculty associate	1980-01-01 00:00:00	9	de	1103198181	Yes		Agree	Disagree	Strongly agree	Disagree	Strongly agree	Strongly agree			Likely	Very likely	Unlikely	Agree	Strongly agree	Disagree	A1	6	A1								Very likely	Likely	Very unlikely	Strongly agree	Strongly disagree	Agree	Agree	Neutral		Agree	Disagree	Neutral	Neutral	Agree	Neutral	Agree	Disagree	51-65
236	Student & faculty associate	1980-01-01 00:00:00	9	de	304447995	Yes		Agree	Neutral	Strongly agree	Agree	Strongly agree	Strongly agree			Unlikely	Likely	Very likely	Agree	Strongly agree	Strongly agree	B2	2	B2								Very likely	Unlikely	Unlikely	Disagree	Disagree	Agree	Agree	Disagree	Agree		Agree	Neutral	Neutral	Agree	Agree	Agree	Neutral	51-65
237	Student & faculty associate			en	1069060991	N/A
238	Student & faculty associate		6	de	1372799162	Yes		Agree	Agree	Strongly agree	Neutral	Agree	Strongly agree			Unlikely	Likely	Very likely	Agree	Agree	Neutral		5	A0
239	Student & faculty associate	1980-01-01 00:00:00	9	de	1308772632	Yes		Strongly agree	Agree	Strongly agree	Agree	Strongly agree	Strongly agree			Neutral	Very likely	Unlikely	Agree	Agree	Neutral	A2	7	A2								Very likely	Unlikely	Very unlikely	Agree	Disagree	Agree	Agree	Strongly disagree	Agree	Strongly agree	Strongly agree	Neutral	Strongly agree	Agree	Agree	Agree	Neutral	51-65
240	Student & faculty associate			en	223150624	N/A
241	Student & faculty associate	1980-01-01 00:00:00	9	de	1306183971	Yes		Strongly agree	Disagree	Agree	Disagree	Agree	Agree			Unlikely	Unlikely	Very likely	Strongly agree	Agree	Strongly agree	A0	5	A0								Likely	Likely	Likely	Neutral	Disagree	Agree	Agree			Agree		Agree			Agree		Neutral	36-50
242	Student & faculty associate	1980-01-01 00:00:00	9	de	4049689	Yes		Strongly agree	Strongly agree	Strongly agree	Strongly agree	Strongly agree	Strongly agree			Neutral	Unlikely	Very likely	Agree	Strongly agree	Strongly agree	A2	7	A2								Very likely	Likely	Unlikely	Agree	Disagree	Agree	Strongly agree	Strongly agree	Strongly agree	Strongly agree	Disagree	Disagree	Agree	Agree	Agree	Agree	Agree	18-25
243	Student & faculty associate		5	de	1400508286	Yes		Strongly agree	Agree	Strongly agree	Neutral	Strongly agree	Agree
244	Student & faculty associate			de	1553253837	N/A
245	Student & faculty associate	1980-01-01 00:00:00	9	de	872216693	Yes		Agree	Neutral	Strongly agree	Agree	Neutral	Agree			Unlikely	Likely	Very likely	Neutral	Strongly agree	Agree	B4	4	B4								Likely	Likely	Very likely	Disagree	Strongly agree	Disagree	Disagree	Disagree	Neutral		Disagree	Disagree	Agree	Neutral	Agree	Agree	Strongly disagree	26-35
246	Student & faculty associate	1980-01-01 00:00:00	9	de	1026556502	Yes		Agree	Agree	Neutral	Agree	Disagree	Disagree			Unlikely	Likely	Very likely	Agree	Agree	Neutral	A1	6	A1								Likely	Neutral	Very likely	Agree	Neutral	Agree	Agree	Agree		Agree	Neutral	Agree	Neutral	Agree	Agree	Agree	Agree	18-25
247	Student & faculty associate	1980-01-01 00:00:00	9	de	1150987334	Yes		Strongly agree	Strongly disagree	Agree	Strongly disagree	Strongly agree	Agree			Very unlikely	Unlikely	Very likely	Strongly agree	Strongly agree	Strongly agree	B3	3	B3								Very likely	Likely	Unlikely	Agree	Disagree	Strongly agree	Strongly agree	Disagree			Strongly agree	Neutral	Strongly agree	Agree	Agree	Agree	Strongly disagree	18-25
248	Student & faculty associate		3	de	325832160	Yes		Strongly disagree
249	Student & faculty associate	1980-01-01 00:00:00	9	de	1358661237	Yes		Agree	Neutral	Strongly agree	Strongly disagree	Strongly agree	Strongly agree			Very unlikely	Unlikely	Very likely	Strongly agree	Strongly agree	Strongly agree	A3	8	A3								Unlikely	Neutral	Neutral	Strongly disagree	Strongly disagree	Strongly disagree	Strongly agree	Strongly agree		Disagree	Disagree	Neutral	Neutral	Neutral	Disagree	Disagree	Strongly disagree	18-25
250	Student & faculty associate		3	de	1902743407	Yes		Neutral
251	Student & faculty associate	1980-01-01 00:00:00	9	de	1105370739	Yes		Agree	Neutral	Agree	Neutral	Agree	Strongly agree			Likely	Unlikely	Very likely	Strongly agree	Strongly agree	Agree	B3	3	B3								Very likely	Unlikely	Very likely	Neutral	Neutral	Agree	Agree	Agree			Agree	Neutral	Neutral	Agree	Agree	Agree	Neutral	18-25
252	Student & faculty associate	1980-01-01 00:00:00	9	de	1301745688	Yes		Agree	Agree	Agree	Agree	Strongly agree	Neutral			Unlikely	Unlikely	Very likely	Disagree	Agree	Strongly agree	B4	4	B4								Likely	Unlikely	Likely	Disagree	Disagree	Agree	Agree	Strongly agree	Agree		Agree	Neutral	Neutral	Neutral	Agree	Agree	Neutral	18-25
253	Student & faculty associate	1980-01-01 00:00:00	9	de	556709571	Yes		Agree	Disagree	Agree	Strongly disagree	Agree	Agree			Unlikely	Neutral	Very likely	Agree	Agree	Strongly agree	A1	6	A1								Neutral	Unlikely	Likely	Disagree	Neutral	Disagree	Agree	Neutral		Disagree	Disagree	Disagree	Agree	Disagree	Disagree	Neutral	Agree	18-25
254	Student & faculty associate	1980-01-01 00:00:00	9	de	1662717529	Yes		Neutral	Neutral	Agree	Strongly disagree	Strongly agree	Agree			Unlikely	Likely	Very likely	Agree	Strongly agree	Strongly agree	A0	5	A0								Unlikely	Likely	Very likely	Strongly agree	Strongly disagree	Disagree	Strongly agree			Disagree		Disagree			Disagree		Agree	26-35
255	Student & faculty associate		2	de	14424262	Yes
256	Student & faculty associate	1980-01-01 00:00:00	9	de	2137254665	Yes		Strongly agree	Neutral	Strongly agree	Neutral	Strongly agree	Strongly agree			Very unlikely	Unlikely	Very likely	Strongly agree	Strongly agree	Strongly agree	B2	2	B2								Very likely	Very unlikely	Neutral	Neutral	Strongly disagree	Agree	Agree	Agree	Agree		Agree	Disagree	Agree	Strongly agree	Agree	Agree	Neutral	18-25
257	Student & faculty associate	1980-01-01 00:00:00	9	de	1610218179	Yes		Strongly agree	Agree	Strongly agree	Neutral	Agree	Strongly agree			Unlikely	Likely	Very likely	Agree	Strongly agree	Agree	A4	9	A4								Very likely	Likely	Unlikely	Disagree	Neutral	Agree	Agree	Disagree	Agree	Agree	Agree	Neutral	Neutral	Agree	Agree	Agree	Agree	26-35
258	Student & faculty associate	1980-01-01 00:00:00	9	de	2055586579	Yes		Disagree	Strongly disagree	Strongly agree	Strongly disagree	Strongly agree	Strongly agree			Unlikely	Likely	Very likely	Strongly agree	Strongly agree	Strongly agree	A0	5	A0								Very likely	Very likely	Unlikely	Agree	Disagree	Neutral	Agree			Agree		Neutral			Agree		Neutral	18-25
259	Student & faculty associate	1980-01-01 00:00:00	9	de	75298485	Yes		Strongly agree	Disagree	Agree	Disagree	Agree	Agree			Unlikely	Unlikely	Very likely	Neutral	Agree	Neutral	A4	9	A4								Likely	Likely	Unlikely	Disagree	Disagree	Agree	Agree	Disagree	Agree	Agree	Agree	Agree	Agree	Agree	Agree	Strongly agree	Neutral	18-25
260	Student & faculty associate		4	de	1622557997	Yes		Disagree	Neutral	Strongly agree	Neutral	Agree	Agree
261	Student & faculty associate	1980-01-01 00:00:00	9	de	668396329	Yes		Strongly agree	Strongly agree	Strongly agree	Agree	Strongly agree	Strongly agree			Very likely	Unlikely	Very likely	Agree	Agree	Strongly agree	B3	3	B3								Neutral	Likely	Neutral	Agree	Disagree	Agree	Agree	Agree			Agree	Neutral	Neutral	Agree	Agree	Agree	Agree	26-35
262	Student & faculty associate	1980-01-01 00:00:00	9	de	1456215586	Yes		Strongly agree	Agree	Strongly agree	Neutral	Agree	Strongly agree			Likely	Very unlikely	Very likely	Agree	Strongly agree	Agree	A1	6	A1								Very likely	Very unlikely	Unlikely	Disagree	Disagree	Agree	Strongly agree	Neutral		Strongly agree	Agree	Agree	Neutral	Strongly agree	Agree	Strongly agree	Strongly agree	18-25
263	Student & faculty associate	1980-01-01 00:00:00	9	de	665173757	Yes		Strongly agree	Neutral	Agree	Neutral	Strongly agree	Strongly agree			Very unlikely	Very unlikely	Very likely	Strongly agree	Strongly agree	Agree	A4	9	A4								Likely	Very unlikely	Likely	Neutral	Strongly disagree	Neutral	Agree	Agree	Agree	Agree	Strongly agree	Neutral	Strongly agree	Agree	Agree	Agree	Agree	18-25
264	Student & faculty associate	1980-01-01 00:00:00	9	de	317156160	Yes		Strongly agree	Neutral	Agree	Strongly disagree	Agree	Agree			Unlikely	Unlikely	Very likely	Agree	Agree	Strongly agree	A4	9	A4								Likely	Likely	Neutral	Disagree	Disagree	Agree	Agree	Neutral	Agree	Agree	Agree	Disagree	Agree	Neutral	Disagree	Agree	Agree	18-25
265	Student & faculty associate		1	de	750745615	Yes
266	Student & faculty associate	1980-01-01 00:00:00	9	de	2028136911	Yes		Agree	Neutral	Agree	Neutral	Agree	Strongly agree			Unlikely	Unlikely	Very likely	Agree	Agree	Strongly agree	B4	4	B4								Neutral	Neutral	Neutral	Disagree	Neutral	Disagree	Strongly agree	Strongly agree	Neutral		Neutral	Neutral	Agree	Neutral	Agree	Agree	Agree	18-25
267	Student & faculty associate	1980-01-01 00:00:00	9	de	1370878231	Yes		Agree	Disagree	Strongly agree	Disagree	Strongly agree	Strongly agree			Unlikely	Unlikely	Very likely	Agree	Agree	Strongly agree	A1	6	A1								Very likely	Very likely	Unlikely	Disagree	Neutral	Agree	Agree	Disagree		Agree	Agree	Neutral	Agree	Agree	Agree	Strongly agree	Strongly disagree	18-25
268	Student & faculty associate	1980-01-01 00:00:00	9	de	520678157	Yes		Strongly agree	Agree	Strongly agree	Neutral	Strongly agree	Strongly agree			Very unlikely	Neutral	Very likely	Agree	Agree	Strongly agree	A1	6	A1								Likely	Very likely	Unlikely	Disagree	Disagree	Strongly agree	Strongly agree	Strongly agree		Agree	Agree	Neutral	Agree	Agree	Agree	Agree	Agree	18-25
269	Student & faculty associate	1980-01-01 00:00:00	9	de	415871056	Yes		Agree	Neutral	Strongly agree	Neutral	Agree	Agree			Unlikely	Neutral	Very likely	Agree	Agree	Agree	A1	6	A1								Likely	Neutral	Neutral	Neutral	Neutral	Agree	Agree	Agree		Agree	Agree	Neutral	Agree	Agree	Neutral	Agree	Neutral	18-25
270	Student & faculty associate	1980-01-01 00:00:00	9	de	1059072948	Yes		Strongly agree	Disagree	Strongly agree	Agree	Agree	Strongly agree			Unlikely	Unlikely	Very likely	Strongly agree	Strongly agree	Strongly agree	A2	7	A2								Likely	Unlikely	Likely	Disagree	Disagree	Agree	Agree	Strongly agree	Agree	Agree	Strongly disagree	Neutral	Agree	Agree	Agree	Strongly agree	Agree	26-35
271	Student & faculty associate	1980-01-01 00:00:00	9	de	1374682033	Yes		Strongly agree	Agree	Strongly agree	Disagree	Strongly agree	Strongly agree			Unlikely	Likely	Likely	Strongly agree	Strongly agree	Agree	A0	5	A0								Likely	Very likely	Unlikely	Neutral	Neutral	Agree	Agree			Agree		Neutral			Neutral		Agree	18-25
272	Student & faculty associate	1980-01-01 00:00:00	9	de	2087877508	Yes		Strongly agree	Agree	Agree	Disagree	Agree	Strongly agree			Unlikely	Unlikely	Very likely	Agree	Agree	Strongly agree	A2	7	A2								Unlikely	Likely	Unlikely	Disagree	Neutral	Agree	Agree	Agree	Agree	Agree	Agree	Neutral	Agree	Agree	Agree	Agree	Neutral	18-25
273	Student & faculty associate	1980-01-01 00:00:00	9	de	74331712	Yes		Neutral	Neutral	Agree	Neutral	Agree	Agree			Unlikely	Neutral	Very likely	Strongly agree	Strongly agree	Disagree	B2	2	B2								Unlikely	Likely	Very likely	Agree	Disagree	Neutral	Agree	Agree	Agree		Agree	Agree	Disagree	Agree	Neutral	Neutral	Neutral	26-35
274	Student & faculty associate			de	273969765	N/A
275	Student & faculty associate		2	de	478384855	Yes
276	Student & faculty associate	1980-01-01 00:00:00	9	de	660203733	Yes		Strongly agree	Neutral	Neutral	Strongly agree	Disagree	Agree			Very unlikely	Unlikely	Very likely	Agree	Strongly agree	Strongly agree	B4	4	B4								Neutral	Likely	Likely	Disagree	Agree	Neutral	Agree	Strongly agree	Neutral		Neutral	Disagree	Neutral	Neutral	Agree	Disagree	Neutral	18-25
277	Student & faculty associate	1980-01-01 00:00:00	9	de	1346649117	Yes		Agree	Neutral	Strongly agree	Neutral	Strongly agree	Strongly agree			Likely	Unlikely	Very likely	Agree	Agree	Strongly agree	B4	4	B4								Very likely	Unlikely	Very likely	Neutral	Neutral	Agree	Strongly agree	Neutral	Strongly agree		Strongly agree	Agree	Agree	Strongly agree	Strongly agree	Strongly agree	Strongly agree	26-35
278	Student & faculty associate	1980-01-01 00:00:00	9	de	1492483188	Yes		Agree	Neutral	Strongly agree	Agree	Agree	Strongly agree			Neutral	Unlikely	Very likely	Neutral	Agree	Strongly agree	A4	9	A4								Very likely	Neutral	Unlikely	Agree	Disagree	Strongly agree	Strongly agree	Agree	Strongly agree	Strongly agree	Neutral	Agree	Agree	Strongly agree	Neutral	Agree	Strongly agree	18-25
279	Student & faculty associate	1980-01-01 00:00:00	9	de	1632284383	Yes		Strongly agree	Neutral	Agree	Neutral	Agree	Agree			Very unlikely	Unlikely	Very likely	Strongly agree	Strongly agree	Strongly agree	B4	4	B4								Likely	Unlikely	Likely	Neutral	Disagree	Agree	Agree	Agree	Neutral		Disagree	Agree	Agree	Agree	Agree	Agree	Strongly agree	18-25
280	Student & faculty associate			de	2063337288	N/A
281	Student & faculty associate	1980-01-01 00:00:00	9	de	882030430	Yes		Agree	Neutral	Strongly agree	Disagree	Strongly agree	Strongly agree			Likely	Unlikely	Very likely	Agree	Agree	Agree	A3	8	A3								Unlikely	Very likely	Unlikely	Agree	Strongly disagree	Neutral	Strongly agree	Disagree		Agree	Agree	Neutral	Agree	Agree	Agree	Neutral	Disagree	18-25
282	Student & faculty associate	1980-01-01 00:00:00	9	de	1293288524	Yes		Strongly agree	Agree	Agree	Neutral	Strongly agree	Strongly agree			Unlikely	Likely	Very likely	Agree	Strongly agree	Strongly agree	B3	3	B3								Unlikely	Likely	Very likely	Disagree	Disagree	Agree	Agree	Strongly agree			Neutral	Agree	Agree	Strongly agree	Agree	Agree	Agree	18-25
283	Student & faculty associate			de	932352179	N/A
284	Student & faculty associate		6	de	1804291363	Yes		Strongly agree	Agree	Strongly agree	Disagree	Strongly disagree	Agree			Very unlikely	Unlikely	Very likely	Disagree	Neutral	Disagree		1	B1
285	Student & faculty associate	1980-01-01 00:00:00	9	de	1339957104	Yes		Agree	Neutral	Strongly agree	Neutral	Agree	Agree			Unlikely	Unlikely	Very likely	Strongly agree	Agree	Agree	B2	2	B2								Likely	Likely	Unlikely	Agree	Disagree	Neutral	Strongly agree	Neutral	Neutral		Agree	Disagree	Agree	Neutral	Neutral	Neutral	Agree	18-25
287	Student & faculty associate	1980-01-01 00:00:00	9	de	602948367	Yes		Strongly agree	Agree	Neutral	Neutral	Strongly agree	Strongly agree			Likely	Very likely	Unlikely	Strongly agree	Strongly agree	Agree	A4	9	A4								Very likely	Unlikely	Unlikely	Neutral	Neutral	Strongly agree	Strongly agree	Agree	Agree	Strongly agree	Strongly agree	Neutral	Agree	Agree	Agree	Agree	Agree	18-25
288	Student & faculty associate	1980-01-01 00:00:00	9	de	242932725	Yes		Strongly agree	Strongly agree	Strongly agree	Strongly agree	Strongly agree	Strongly agree			Very unlikely	Unlikely	Very likely	Strongly agree	Strongly agree	Strongly agree	A3	8	A3								Likely	Very likely	Unlikely	Agree	Neutral	Agree	Strongly agree	Agree		Agree	Strongly agree	Disagree	Agree	Agree	Agree	Neutral	Strongly agree	18-25
289	Student & faculty associate	1980-01-01 00:00:00	9	de	502995436	Yes		Strongly agree	Neutral	Agree	Agree	Strongly agree	Strongly agree			Very unlikely	Unlikely	Very likely	Strongly agree	Strongly agree	Strongly agree	A4	9	A4								Likely	Likely	Neutral	Agree	Strongly disagree	Agree	Agree	Neutral	Agree	Agree	Strongly agree	Disagree	Disagree	Agree	Agree	Neutral	Agree	18-25
290	Student & faculty associate		7	de	720203835	Yes		Strongly disagree	Strongly disagree	Strongly agree	Strongly disagree	Strongly agree	Strongly agree			Unlikely	Likely	Very likely	Strongly agree	Strongly agree	Strongly disagree	B1	1	B1								Very likely	Unlikely	Unlikely	Neutral	Neutral	Agree	Neutral	Agree			Agree
291	Student & faculty associate	1980-01-01 00:00:00	9	de	1694352030	Yes		Strongly agree	Neutral	Strongly agree	Neutral	Strongly agree	Strongly agree			Very unlikely	Unlikely	Very likely	Strongly agree	Strongly agree	Strongly agree	A4	9	A4								Likely	Unlikely	Likely	Neutral	Neutral	Agree	Disagree	Agree	Agree	Neutral	Neutral	Agree	Neutral	Neutral	Agree	Agree	Agree	18-25
292	Student & faculty associate	1980-01-01 00:00:00	9	de	1575172953	Yes		Neutral	Strongly disagree	Agree	Strongly disagree	Agree	Agree			Unlikely	Unlikely	Very likely	Strongly agree	Strongly agree	Strongly agree	A0	5	A0								Neutral	Likely	Unlikely	Neutral	Neutral	Agree	Agree			Strongly agree		Neutral			Agree		Agree	18-25
293	Student & faculty associate	1980-01-01 00:00:00	9	de	492073682	Yes		Agree	Disagree	Agree	Neutral	Agree	Strongly agree			Very unlikely	Very unlikely	Very likely	Strongly agree	Strongly agree	Strongly agree	B4	4	B4								Unlikely	Very unlikely	Likely	Agree	Disagree	Neutral	Agree	Strongly agree	Agree		Strongly agree	Disagree	Strongly disagree	Disagree	Neutral	Agree	Agree	18-25
294	Student & faculty associate	1980-01-01 00:00:00	9	de	1740736915	Yes		Strongly agree	Disagree	Strongly agree	Disagree	Strongly agree	Strongly agree			Very unlikely	Unlikely	Very likely	Strongly agree	Strongly agree	Agree	B1	1	B1								Likely	Unlikely	Unlikely	Agree	Strongly disagree	Agree	Strongly agree	Strongly agree			Strongly agree	Disagree	Agree	Neutral	Strongly agree	Strongly agree	Agree	18-25
295	Student & faculty associate	1980-01-01 00:00:00	9	de	182867695	Yes		Strongly agree	Strongly disagree	Strongly agree	Neutral	Strongly agree	Strongly agree			Very likely	Likely	Likely	Strongly agree	Strongly agree	Disagree	A0	5	A0								Very likely	Likely	Very unlikely	Agree	Strongly disagree	Strongly agree	Strongly agree			Strongly agree		Strongly agree			Strongly agree		Strongly agree	36-50
296	Student & faculty associate		3	de	58528113	Yes		Strongly agree
297	Student & faculty associate	1980-01-01 00:00:00	9	de	1851594051	Yes		Strongly agree	Disagree	Strongly agree	Disagree	Strongly agree	Strongly agree			Very unlikely	Unlikely	Very likely	Strongly agree	Strongly agree	Agree	A4	9	A4								Very likely	Likely	Unlikely	Neutral	Neutral	Agree	Agree	Agree	Agree	Agree	Disagree	Neutral	Disagree	Agree	Agree	Agree	Strongly disagree	26-35
298	Student & faculty associate	1980-01-01 00:00:00	9	de	590257064	Yes		Strongly agree	Agree	Strongly agree	Neutral	Strongly agree	Strongly agree			Unlikely	Very unlikely	Very likely	Strongly agree	Strongly agree	Strongly agree	B3	3	B3								Likely	Unlikely	Likely	Disagree	Neutral	Agree	Strongly agree	Agree			Agree	Agree	Agree	Neutral	Agree	Strongly agree	Strongly agree	18-25
299	Student & faculty associate		1	de	1826218570	Yes
300	Student & faculty associate	1980-01-01 00:00:00	9	de	524973689	Yes		Strongly agree	Strongly agree	Strongly agree	Neutral	Strongly agree	Strongly agree			Very unlikely	Unlikely	Very likely	Strongly agree	Strongly agree	Strongly agree	B2	2	B2								Likely	Neutral	Likely	Neutral	Neutral	Disagree	Strongly agree	Agree	Disagree		Neutral	Neutral	Agree	Disagree	Neutral	Neutral	Strongly agree	18-25
301	Student & faculty associate		6	de	1899003406	Yes		Agree	Agree	Strongly agree	Agree	Strongly agree	Strongly agree			Neutral	Unlikely	Likely	Agree	Agree	Strongly agree		7	A2
302	Student & faculty associate	1980-01-01 00:00:00	9	de	63611757	Yes		Agree	Neutral	Strongly agree	Disagree	Strongly agree	Strongly agree			Unlikely	Unlikely	Very likely	Agree	Agree	Neutral	A3	8	A3								Very likely	Likely	Unlikely	Agree	Disagree	Agree	Agree	Strongly agree		Agree	Agree	Agree	Agree	Agree	Agree	Agree	Agree	18-25
303	Student & faculty associate	1980-01-01 00:00:00	9	de	1459429894	Yes		Agree	Neutral	Agree	Neutral	Agree	Agree			Unlikely	Unlikely	Likely	Agree	Agree	Agree	B1	1	B1								Neutral	Neutral	Neutral	Disagree	Neutral	Neutral	Agree	Neutral			Neutral	Disagree	Neutral	Disagree	Neutral	Agree	Agree	26-35
304	Student & faculty associate	1980-01-01 00:00:00	9	de	1582202369	Yes		Agree	Disagree	Strongly agree	Disagree	Agree	Agree			Very unlikely	Unlikely	Very likely	Agree	Agree	Agree	A3	8	A3								Likely	Very likely	Unlikely	Agree	Disagree	Neutral	Agree	Agree		Agree	Agree	Neutral	Disagree	Neutral	Neutral	Agree	Neutral	18-25
305	Student & faculty associate	1980-01-01 00:00:00	9	de	753215482	Yes		Strongly agree	Agree	Strongly agree	Neutral	Agree	Strongly agree			Neutral	Very unlikely	Very likely	Agree	Strongly agree	Strongly agree	B2	2	B2								Very likely	Unlikely	Very likely	Disagree	Strongly disagree	Agree	Agree	Strongly agree	Agree		Strongly agree	Strongly agree	Strongly agree	Strongly agree	Strongly agree	Strongly agree	Agree	18-25
306	Student & faculty associate	1980-01-01 00:00:00	9	de	2010676234	Yes		Agree	Neutral	Agree	Agree	Agree	Agree			Unlikely	Unlikely	Very likely	Strongly agree	Strongly agree	Strongly agree	B3	3	B3								Likely	Unlikely	Likely	Neutral	Neutral	Disagree	Agree	Agree			Agree	Disagree	Disagree	Disagree	Disagree	Agree	Agree	18-25
307	Student & faculty associate		5	de	104634616	Yes		Strongly agree	Neutral	Strongly agree	Neutral	Strongly agree	Strongly agree
308	Student & faculty associate	1980-01-01 00:00:00	9	de	1207480112	Yes		Agree	Strongly disagree	Strongly agree	Strongly disagree	Strongly agree	Strongly agree			Very unlikely	Unlikely	Very likely	Agree	Strongly agree	Agree	A0	5	A0								Very unlikely	Neutral	Neutral	Neutral	Neutral	Agree	Agree			Neutral		Agree			Agree		Disagree	18-25
309	Student & faculty associate	1980-01-01 00:00:00	9	de	43319642	Yes		Agree	Disagree	Strongly agree	Disagree	Strongly agree	Strongly agree			Very unlikely	Very unlikely	Very likely	Strongly agree	Strongly agree	Agree	B2	2	B2								Very likely	Very unlikely	Likely	Disagree	Agree	Agree	Agree	Agree	Agree		Agree	Agree	Agree	Agree	Strongly agree	Strongly agree	Disagree	26-35
310	Student & faculty associate	1980-01-01 00:00:00	9	de	393046693	Yes		Strongly agree	Neutral	Strongly agree	Agree	Strongly agree	Strongly agree			Unlikely	Likely	Very likely	Strongly agree	Agree	Strongly agree	A1	6	A1								Very likely	Likely	Unlikely	Strongly agree	Strongly disagree	Strongly agree	Strongly agree	Neutral		Agree	Agree	Disagree	Agree	Agree	Agree	Agree	Neutral	18-25
311	Student & faculty associate	1980-01-01 00:00:00	9	de	402006220	Yes		Agree	Agree	Strongly agree	Disagree	Strongly agree	Strongly agree			Very likely	Very likely	Likely	Strongly agree	Strongly agree	Disagree	A1	6	A1								Likely	Likely	Unlikely	Neutral	Neutral	Disagree	Strongly agree	Agree		Agree	Strongly disagree	Disagree	Agree	Strongly disagree	Agree	Agree	Disagree	18-25
312	Student & faculty associate	1980-01-01 00:00:00	9	de	995904088	Yes		Strongly agree	Disagree	Agree	Disagree	Strongly agree	Strongly agree			Unlikely	Likely	Very likely	Strongly agree	Strongly agree	Strongly agree	A4	9	A4								Unlikely	Likely	Very likely	Disagree	Neutral	Neutral	Strongly agree	Strongly agree	Disagree	Agree	Neutral	Neutral	Neutral	Disagree	Agree	Agree	Agree	18-25
313	Student & faculty associate	1980-01-01 00:00:00	9	de	463007428	Yes		Neutral	Neutral	Strongly agree	Agree	Strongly agree	Strongly agree			Unlikely	Unlikely	Very likely	Agree	Strongly agree	Strongly agree	A3	8	A3								Very likely	Very likely	Very unlikely	Disagree	Disagree	Agree	Neutral	Neutral		Agree	Neutral	Strongly agree	Strongly agree	Strongly agree	Strongly agree	Strongly agree	Agree	18-25
314	Student & faculty associate		3	de	1020645011	Yes		Agree
315	Student & faculty associate	1980-01-01 00:00:00	9	de	1666421547	Yes		Agree	Agree	Strongly agree	Neutral	Strongly agree	Strongly agree			Unlikely	Unlikely	Very likely	Strongly agree	Strongly agree	Strongly agree	A0	5	A0								Very likely	Very likely	Unlikely	Neutral	Neutral	Strongly agree	Strongly agree			Strongly agree		Agree			Neutral		Neutral	18-25
316	Student & faculty associate		6	de	1618429327	Yes		Neutral	Agree	Agree	Agree	Agree	Agree			Neutral	Neutral	Very likely	Agree	Agree	Agree		5	A0
317	Student & faculty associate	1980-01-01 00:00:00	9	de	1290175697	Yes		Agree	Agree	Strongly agree	Neutral	Strongly agree	Strongly agree			Unlikely	Likely	Very likely	Strongly agree	Strongly agree	Agree	A0	5	A0								Unlikely	Very likely	Likely	Disagree	Neutral	Neutral	Strongly agree			Agree		Neutral			Agree		Neutral	18-25
318	Student & faculty associate		1	de	755823001	No
319	Student & faculty associate	1980-01-01 00:00:00	9	de	557184570	Yes		Strongly disagree	Strongly disagree	Agree	Strongly disagree	Agree	Agree			Very unlikely	Very unlikely	Very likely	Neutral	Agree	Strongly agree	A4	9	A4								Unlikely	Likely	Likely	Strongly agree	Strongly disagree	Disagree	Agree	Strongly agree	Agree	Neutral	Neutral	Strongly disagree	Neutral	Neutral	Neutral	Agree	Strongly disagree	18-25
320	Student & faculty associate	1980-01-01 00:00:00	9	de	971853222	Yes		Agree	Agree	Strongly agree	Neutral	Agree	Strongly agree			Unlikely	Very unlikely	Very likely	Strongly agree	Strongly agree	Strongly agree	A2	7	A2								Likely	Neutral	Unlikely	Agree	Strongly disagree	Agree	Neutral	Neutral	Agree	Strongly agree	Disagree	Neutral	Neutral	Agree	Neutral	Strongly agree	Agree	36-50
321	Student & faculty associate	1980-01-01 00:00:00	9	de	361849806	Yes		Agree	Neutral	Strongly agree	Neutral	Strongly agree	Strongly agree			Very unlikely	Likely	Very likely	Strongly agree	Strongly agree	Disagree	A4	9	A4								Unlikely	Very likely	Likely	Agree	Disagree	Agree	Agree	Strongly agree	Agree	Agree	Agree	Neutral	Disagree	Neutral	Agree	Agree	Neutral	18-25
322	Student & faculty associate	1980-01-01 00:00:00	9	de	47847106	Yes		Strongly agree	Agree	Agree	Agree	Disagree	Strongly agree			Unlikely	Unlikely	Very likely	Strongly agree	Strongly agree	Agree	B4	4	B4								Likely	Unlikely	Neutral	Neutral	Neutral	Neutral	Strongly agree	Disagree	Strongly agree		Agree	Agree	Agree	Neutral	Agree	Strongly agree	Neutral	26-35
323	Student & faculty associate	1980-01-01 00:00:00	9	de	1395167682	Yes		Strongly agree	Strongly agree	Strongly agree	Agree	Strongly agree	Strongly agree			Likely	Very unlikely	Very likely	Strongly agree	Strongly agree	Strongly disagree	A0	5	A0								Very likely	Unlikely	Unlikely	Strongly agree	Strongly disagree	Strongly agree	Strongly agree			Strongly agree		Agree			Strongly agree		Strongly disagree	18-25
324	Student & faculty associate	1980-01-01 00:00:00	9	de	1046572353	Yes		Strongly agree	Disagree	Strongly agree	Disagree	Strongly agree	Strongly agree			Unlikely	Likely	Very likely	Strongly agree	Strongly agree	Strongly agree	B1	1	B1								Very likely	Very likely	Very likely	Strongly agree	Strongly disagree	Strongly agree	Strongly agree	Agree			Strongly agree	Agree	Agree	Agree	Neutral	Agree	Disagree	18-25
325	Student & faculty associate		2	de	30653727	Yes
326	Student & faculty associate		3	de	737720522	Yes		Agree
327	Student & faculty associate	1980-01-01 00:00:00	9	de	961372854	Yes		Strongly agree	Agree	Agree	Agree	Strongly agree	Strongly agree			Likely	Unlikely	Very likely	Strongly agree	Strongly agree	Strongly agree	B4	4	B4								Very likely	Unlikely	Neutral	Neutral	Disagree	Agree	Strongly agree	Neutral	Agree		Neutral	Agree	Neutral	Agree	Agree	Strongly agree	Agree	18-25
328	Student & faculty associate	1980-01-01 00:00:00	9	de	28863653	Yes		Strongly agree	Agree	Strongly agree	Agree	Strongly agree	Strongly agree			Unlikely	Unlikely	Very likely	Neutral	Agree	Strongly agree	B3	3	B3								Very likely	Likely	Unlikely	Agree	Disagree	Agree	Agree	Strongly agree			Disagree	Agree	Neutral	Agree	Agree	Neutral	Neutral	18-25
329	Student & faculty associate	1980-01-01 00:00:00	9	de	499522252	Yes		Neutral	Neutral	Strongly agree	Disagree	Strongly agree	Strongly agree			Unlikely	Unlikely	Very likely	Strongly agree	Strongly agree	Strongly agree	B4	4	B4								Unlikely	Unlikely	Very likely	Disagree	Disagree	Disagree	Agree	Disagree	Strongly disagree		Neutral	Agree	Neutral	Strongly disagree	Neutral	Agree	Neutral	51-65
330	Student & faculty associate	1980-01-01 00:00:00	9	de	928923716	Yes		Strongly agree	Neutral	Strongly agree	Disagree	Strongly agree	Strongly agree			Very unlikely	Unlikely	Very likely	Strongly agree	Strongly agree	Strongly agree	B3	3	B3								Neutral	Likely	Likely	Neutral	Disagree	Agree	Agree	Strongly agree			Agree	Agree	Disagree	Agree	Neutral	Agree	Agree	26-35
331	Student & faculty associate	1980-01-01 00:00:00	9	de	1131573870	Yes		Neutral	Disagree	Agree	Strongly disagree	Strongly agree	Strongly agree			Very likely	Unlikely	Very likely	Agree	Agree	Agree	A0	5	A0								Neutral	Likely	Likely	Strongly disagree	Agree	Disagree	Agree			Strongly disagree		Disagree			Disagree		Strongly disagree	18-25
332	Student & faculty associate	1980-01-01 00:00:00	9	de	1246948677	Yes		Agree	Disagree	Strongly agree	Agree	Strongly agree	Agree			Unlikely	Unlikely	Very likely	Agree	Agree	Disagree	A0	5	A0								Neutral	Very likely	Unlikely	Agree	Strongly disagree	Neutral	Neutral			Neutral		Agree			Agree		Disagree	26-35
333	Student & faculty associate	1980-01-01 00:00:00	9	de	1739168522	Yes		Strongly agree	Disagree	Strongly agree	Disagree	Strongly agree	Strongly agree			Likely	Likely	Very likely	Strongly agree	Strongly agree	Agree	B4	4	B4								Very likely	Unlikely	Unlikely	Disagree	Disagree	Strongly agree	Strongly agree	Agree	Agree		Disagree	Agree	Strongly agree	Strongly agree	Strongly agree	Strongly agree	Strongly agree	18-25
334	Student & faculty associate			de	1931701453	N/A
335	Student & faculty associate	1980-01-01 00:00:00	9	de	234440356	Yes		Strongly agree	Agree	Agree	Agree	Neutral	Agree			Unlikely	Neutral	Very likely	Agree	Agree	Agree	A3	8	A3								Neutral	Neutral	Neutral	Neutral	Neutral	Neutral	Neutral	Neutral		Neutral	Neutral	Strongly disagree	Neutral	Strongly disagree	Disagree	Disagree	Neutral	26-35
336	Student & faculty associate	1980-01-01 00:00:00	9	de	1445420667	Yes		Strongly agree	Neutral	Strongly agree	Neutral	Strongly agree	Agree			Unlikely	Likely	Very likely	Agree	Agree	Strongly agree	B4	4	B4								Likely	Neutral	Neutral	Agree	Disagree	Agree	Strongly agree	Neutral	Agree		Agree	Agree	Agree	Agree	Agree	Agree	Agree	26-35
338	Student & faculty associate		4	de	1809718757	Yes		Agree	Neutral	Agree	Disagree	Agree	Agree
339	Student & faculty associate	1980-01-01 00:00:00	9	de	325500027	Yes		Strongly agree	Disagree	Strongly agree	Strongly disagree	Strongly agree	Strongly agree			Unlikely	Unlikely	Very likely	Strongly agree	Strongly agree	Strongly agree	A1	6	A1								Very likely	Likely	Unlikely	Agree	Disagree	Agree	Strongly agree	Agree		Agree	Agree	Neutral	Neutral	Agree	Agree	Agree	Agree	18-25
340	Student & faculty associate	1980-01-01 00:00:00	9	de	915473530	Yes		Agree	Strongly disagree	Strongly agree	Disagree	Strongly agree	Strongly agree			Likely	Unlikely	Very likely	Agree	Strongly agree	Agree	B1	1	B1								Very likely	Likely	Unlikely	Agree	Disagree	Strongly agree	Strongly agree	Agree			Agree	Neutral	Agree	Strongly agree	Neutral	Agree	Disagree	18-25
341	Student & faculty associate		2	de	78720765	Yes
342	Student & faculty associate	1980-01-01 00:00:00	9	de	108187333	Yes		Strongly agree	Disagree	Agree	Disagree	Agree	Agree			Neutral	Unlikely	Very likely	Strongly agree	Agree	Agree	B3	3	B3								Likely	Unlikely	Likely	Strongly agree	Strongly disagree	Neutral	Strongly agree	Strongly agree			Disagree	Neutral	Neutral	Neutral	Agree	Agree	Neutral	18-25
343	Student & faculty associate	1980-01-01 00:00:00	9	de	1050769155	Yes		Agree	Disagree	Strongly agree	Neutral	Strongly agree	Strongly agree			Unlikely	Likely	Very likely	Agree	Agree	Strongly agree	A2	7	A2								Very likely	Unlikely	Very unlikely	Disagree	Disagree	Agree	Strongly agree	Neutral	Strongly agree	Strongly agree	Disagree	Agree	Agree	Agree	Agree	Agree	Neutral	18-25
344	Student & faculty associate	1980-01-01 00:00:00	9	de	1021640629	Yes		Agree	Neutral	Agree	Disagree	Strongly agree	Strongly agree			Unlikely	Neutral	Very likely	Agree	Agree	Agree	B1	1	B1								Very likely	Likely	Neutral	Agree	Strongly disagree	Agree	Agree	Neutral			Agree	Agree	Neutral	Agree	Agree	Agree	Agree	18-25
345	Student & faculty associate	1980-01-01 00:00:00	9	de	1498030320	Yes		Strongly agree	Strongly agree	Agree	Strongly agree	Disagree	Neutral			Unlikely	Neutral	Very likely	Agree	Strongly agree	Neutral	A3	8	A3								Unlikely	Neutral	Likely	Agree	Agree	Disagree	Strongly agree	Strongly agree		Neutral	Disagree	Disagree	Neutral	Disagree	Neutral	Disagree	Strongly agree	18-25
346	Student & faculty associate	1980-01-01 00:00:00	9	de	1355609883	Yes		Strongly agree	Disagree	Strongly agree	Neutral	Strongly agree	Strongly agree			Unlikely	Unlikely	Very likely	Agree	Agree	Strongly agree	B3	3	B3								Neutral	Neutral	Very likely	Neutral	Disagree	Agree	Agree	Strongly agree			Agree	Neutral	Agree	Neutral	Agree	Agree	Strongly disagree	18-25
347	Student & faculty associate	1980-01-01 00:00:00	9	de	2111809395	Yes		Disagree	Strongly disagree	Agree	Disagree	Agree	Neutral			Unlikely	Unlikely	Very likely	Agree	Neutral	Agree	B2	2	B2								Very likely	Unlikely	Very unlikely	Agree	Disagree	Disagree	Neutral	Agree	Strongly agree		Neutral	Agree	Neutral	Agree	Neutral	Agree	Strongly disagree	36-50
348	Student & faculty associate		2	de	1703686221	Yes
349	Student & faculty associate		2	de	1719253086	Yes
350	Student & faculty associate			de	347431819	N/A
351	Student & faculty associate	1980-01-01 00:00:00	9	de	313288712	Yes		Strongly agree	Disagree	Agree	Neutral	Strongly agree	Agree			Unlikely	Neutral	Very likely	Strongly agree	Agree	Strongly agree	A1	6	A1								Likely	Likely	Unlikely	Neutral	Neutral	Agree	Agree	Strongly agree		Neutral	Strongly agree	Neutral	Disagree	Neutral	Agree	Neutral	Disagree	18-25
352	Student & faculty associate		2	de	158332485	Yes
353	Student & faculty associate	1980-01-01 00:00:00	9	de	514541703	Yes		Strongly agree	Agree	Strongly agree	Agree	Strongly agree	Strongly agree			Very unlikely	Unlikely	Very likely	Strongly agree	Strongly agree	Strongly agree	B4	4	B4								Likely	Very likely	Neutral	Agree	Neutral	Strongly agree	Strongly agree	Strongly agree	Strongly agree		Strongly agree	Disagree	Disagree	Neutral	Agree	Agree	Neutral	18-25
354	Student & faculty associate	1980-01-01 00:00:00	9	de	1947448593	Yes		Agree	Agree	Strongly agree	Disagree	Strongly agree	Strongly agree			Very unlikely	Unlikely	Very likely	Strongly agree	Strongly agree	Neutral	A4	9	A4								Very likely	Very likely	Unlikely	Agree	Strongly disagree	Agree	Strongly agree	Agree	Agree	Strongly agree	Agree	Neutral	Strongly agree	Agree	Agree	Agree	Agree	18-25
355	Student & faculty associate	1980-01-01 00:00:00	9	de	1034268209	Yes		Strongly agree	Agree	Strongly agree	Agree	Agree	Strongly agree			Very unlikely	Unlikely	Very likely	Strongly agree	Strongly agree	Agree	A0	5	A0								Very unlikely	Likely	Likely	Neutral	Disagree	Neutral	Strongly agree			Agree		Neutral			Neutral		Neutral	26-35
356	Student & faculty associate			en	451154395	N/A
357	Student & faculty associate	1980-01-01 00:00:00	9	de	1847089598	Yes		Agree	Strongly disagree	Strongly agree	Neutral	Strongly agree	Strongly agree			Unlikely	Likely	Very likely	Agree	Agree	Strongly agree	A4	9	A4								Very likely	Likely	Unlikely	Neutral	Neutral	Agree	Agree	Agree	Strongly agree	Strongly agree	Agree	Agree	Agree	Agree	Neutral	Agree	Neutral	18-25
358	Student & faculty associate	1980-01-01 00:00:00	9	de	581221700	Yes		Agree	Agree	Strongly agree	Disagree	Strongly agree	Strongly agree			Unlikely	Unlikely	Very likely	Agree	Agree	Agree	B2	2	B2								Likely	Neutral	Neutral	Neutral	Neutral	Agree	Agree	Agree	Agree		Agree	Neutral	Agree	Agree	Neutral	Agree	Agree	18-25
359	Student & faculty associate		7	de	2035467091	Yes		Agree	Neutral	Agree	Neutral	Strongly agree	Agree			Unlikely	Unlikely	Very likely	Neutral	Neutral	Neutral	B2	2	B2								Likely	Neutral	Neutral	Disagree	Disagree	Agree	Agree	Agree	Agree		Disagree
360	Student & faculty associate	1980-01-01 00:00:00	9	de	871466791	Yes		Strongly agree	Neutral	Strongly agree	Agree	Strongly agree	Strongly agree			Unlikely	Unlikely	Very likely	Strongly agree	Strongly agree	Strongly agree	A4	9	A4								Likely	Very likely	Unlikely	Agree	Disagree	Disagree	Disagree	Strongly agree	Agree	Agree	Agree	Neutral	Neutral	Neutral	Agree	Agree	Neutral	18-25
361	Student & faculty associate			de	559614042	N/A
362	Student & faculty associate	1980-01-01 00:00:00	9	de	1061415570	Yes		Agree	Disagree	Agree	Neutral	Agree	Strongly agree			Very unlikely	Unlikely	Very likely	Strongly agree	Strongly agree	Strongly agree	B3	3	B3								Neutral	Neutral	Neutral	Disagree	Agree	Neutral	Strongly agree	Agree			Agree	Neutral	Agree	Agree	Neutral	Agree	Disagree	18-25
363	Student & faculty associate	1980-01-01 00:00:00	9	de	1781757725	Yes		Strongly agree	Strongly agree	Strongly agree	Strongly agree	Strongly agree	Strongly agree			Unlikely	Neutral	Very likely	Strongly agree	Strongly agree	Strongly agree	A4	9	A4								Unlikely	Unlikely	Very likely	Disagree	Agree	Disagree	Strongly agree	Strongly agree	Disagree	Strongly agree	Agree	Agree	Agree	Strongly disagree	Strongly agree	Agree	Strongly agree	18-25
364	Student & faculty associate	1980-01-01 00:00:00	9	de	1410335141	Yes		Strongly disagree	Agree	Strongly agree	Disagree	Agree	Agree			Very unlikely	Unlikely	Very likely	Strongly agree	Strongly agree	Strongly agree	A1	6	A1								Unlikely	Likely	Likely	Agree	Neutral	Agree	Strongly agree	Strongly agree		Agree	Agree	Disagree	Strongly agree	Agree	Agree	Neutral	Agree	18-25
365	Student & faculty associate	1980-01-01 00:00:00	9	de	656486238	Yes		Strongly agree	Strongly agree	Neutral	Agree	Strongly disagree	Neutral			Very unlikely	Unlikely	Very likely	Strongly agree	Strongly agree	Strongly agree	A3	8	A3								Likely	Very likely	Very unlikely	Neutral	Neutral	Strongly agree	Strongly agree	Strongly agree		Strongly agree	Strongly agree	Neutral	Strongly agree	Strongly agree	Agree	Strongly agree	Agree	18-25
366	Student & faculty associate	1980-01-01 00:00:00	9	de	230757739	Yes		Neutral	Strongly disagree	Strongly agree	Strongly disagree	Agree	Strongly agree			Likely	Unlikely	Very likely	Agree	Agree	Disagree	A2	7	A2								Very likely	Neutral	Unlikely	Neutral	Neutral	Agree	Agree	Strongly agree	Agree	Agree	Agree	Neutral	Neutral	Agree	Agree	Agree	Disagree	26-35
367	Student & faculty associate	1980-01-01 00:00:00	9	de	1894994861	Yes		Strongly agree	Strongly disagree	Strongly agree	Strongly disagree	Strongly agree	Strongly agree			Unlikely	Likely	Very likely	Strongly agree	Strongly agree	Strongly agree	B1	1	B1								Likely	Likely	Neutral	Agree	Disagree	Neutral	Agree	Strongly agree			Neutral	Agree	Agree	Agree	Neutral	Neutral	Strongly disagree	18-25
368	Student & faculty associate	1980-01-01 00:00:00	9	de	1608415935	Yes		Strongly agree	Disagree	Agree	Disagree	Agree	Agree			Very unlikely	Unlikely	Very likely	Strongly agree	Strongly agree	Strongly agree	A2	7	A2								Likely	Very likely	Unlikely	Disagree	Disagree	Agree	Agree	Agree	Agree	Agree	Agree	Disagree	Agree	Agree	Agree	Agree	Agree	26-35
369	Student & faculty associate	1980-01-01 00:00:00	9	de	1683953698	Yes		Strongly agree	Agree	Strongly agree	Neutral	Strongly agree	Agree			Unlikely	Unlikely	Very likely	Agree	Agree	Strongly agree	A3	8	A3								Likely	Neutral	Unlikely	Agree	Disagree	Agree	Agree	Disagree		Agree	Agree	Disagree	Agree	Agree	Agree	Neutral	Neutral	18-25
370	Student & faculty associate	1980-01-01 00:00:00	9	de	1276164980	Yes		Neutral	Neutral	Strongly agree	Disagree	Agree	Strongly agree			Very unlikely	Unlikely	Very likely	Strongly agree	Strongly agree	Strongly agree	B4	4	B4								Unlikely	Neutral	Likely	Neutral	Neutral	Agree	Agree	Agree	Neutral		Neutral	Agree	Agree	Neutral	Agree	Disagree	Disagree	26-35
371	Student & faculty associate	1980-01-01 00:00:00	9	de	227108857	Yes		Agree	Agree	Disagree	Agree	Agree	Strongly agree			Unlikely	Neutral	Likely	Agree	Agree	Disagree	B4	4	B4								Likely	Likely	Neutral	Agree	Disagree	Disagree	Neutral	Agree	Disagree		Disagree	Agree	Agree	Disagree	Neutral	Strongly agree	Neutral	26-35
372	Student & faculty associate	1980-01-01 00:00:00	9	de	726704808	Yes		Neutral	Disagree	Strongly agree	Disagree	Strongly agree	Strongly agree			Very unlikely	Unlikely	Very likely	Agree	Agree	Strongly agree	A1	6	A1								Unlikely	Likely	Unlikely	Agree	Disagree	Neutral	Agree	Agree		Neutral	Agree	Disagree	Disagree	Neutral	Neutral	Agree	Strongly disagree	18-25
373	Student & faculty associate	1980-01-01 00:00:00	9	de	1112422691	Yes		Strongly agree	Neutral	Agree	Disagree	Agree	Strongly agree			Likely	Unlikely	Unlikely	Agree	Agree	Disagree	B1	1	B1								Very likely	Very unlikely	Unlikely	Strongly agree	Disagree	Agree	Strongly agree	Neutral			Agree	Neutral	Agree	Agree	Agree	Strongly agree	Agree	26-35
374	Student & faculty associate	1980-01-01 00:00:00	9	de	661691099	Yes		Agree	Disagree	Strongly agree	Neutral	Agree	Strongly agree			Unlikely	Likely	Likely	Strongly agree	Strongly agree	Neutral	B2	2	B2								Very likely	Neutral	Neutral	Neutral	Neutral	Neutral	Agree	Strongly agree	Agree		Disagree	Disagree	Agree	Agree	Neutral	Agree	Agree	18-25
375	Student & faculty associate	1980-01-01 00:00:00	9	de	1875065205	Yes		Agree	Agree	Strongly agree	Agree	Strongly agree	Strongly agree			Unlikely	Likely	Very likely	Strongly agree	Strongly agree	Strongly agree	B2	2	B2								Very likely	Likely	Unlikely	Agree	Disagree	Agree	Strongly agree	Agree	Agree		Neutral	Agree	Agree	Agree	Agree	Agree	Agree	18-25
376	Student & faculty associate	1980-01-01 00:00:00	9	de	1243639602	Yes		Agree	Neutral	Agree	Neutral	Agree	Agree			Unlikely	Neutral	Likely	Neutral	Neutral	Disagree	B2	2	B2								Likely	Unlikely	Very unlikely	Neutral	Disagree	Agree	Agree	Disagree	Agree		Neutral	Disagree	Neutral	Agree	Agree	Neutral	Neutral	18-25
377	Student & faculty associate	1980-01-01 00:00:00	9	de	1291369744	Yes		Agree	Agree	Agree	Agree	Agree	Strongly agree			Unlikely	Unlikely	Very likely	Neutral	Agree	Strongly agree	A4	9	A4								Very likely	Unlikely	Very unlikely	Neutral	Neutral	Agree	Strongly agree	Disagree	Strongly agree	Agree	Strongly agree	Agree	Agree	Agree	Disagree	Agree	Agree	18-25
378	Student & faculty associate	1980-01-01 00:00:00	9	de	27312325	Yes		Agree	Agree	Agree	Agree	Strongly agree	Strongly agree			Unlikely	Neutral	Likely	Agree	Agree	Agree	A2	7	A2								Very likely	Likely	Unlikely	Agree	Disagree	Agree	Agree	Disagree	Agree	Agree	Agree	Agree	Agree	Neutral	Agree	Strongly agree	Neutral	18-25
379	Student & faculty associate	1980-01-01 00:00:00	9	de	965687819	Yes		Strongly agree	Neutral	Strongly agree	Neutral	Agree	Strongly agree			Unlikely	Neutral	Very likely	Agree	Agree	Neutral	A2	7	A2								Likely	Very likely	Unlikely	Disagree	Neutral	Agree	Agree	Disagree	Agree	Agree	Agree	Disagree	Agree	Agree	Neutral	Agree	Agree	18-25
380	Student & faculty associate	1980-01-01 00:00:00	9	de	1152791980	Yes		Strongly agree	Strongly agree	Agree	Strongly agree	Disagree	Agree			Unlikely	Unlikely	Likely	Strongly agree	Strongly agree	Strongly agree	A0	5	A0								Likely	Very likely	Very unlikely	Agree	Disagree	Strongly agree	Agree			Strongly agree		Neutral			Strongly agree		Strongly agree	18-25
381	Student & faculty associate		7	de	669484268	Yes		Agree	Agree	Strongly agree	Agree	Strongly agree	Strongly agree			Unlikely	Likely	Very likely	Strongly agree	Strongly agree	Agree	B4	4	B4								Very likely	Unlikely	Unlikely	Strongly disagree	Strongly disagree	Strongly agree	Strongly agree	Strongly agree	Strongly agree		Strongly agree
382	Student & faculty associate	1980-01-01 00:00:00	9	de	654117172	Yes		Strongly agree	Strongly agree	Strongly agree	Neutral	Agree	Strongly agree			Very unlikely	Likely	Very likely	Agree	Strongly agree	Agree	A0	5	A0								Unlikely	Very likely	Likely	Agree	Disagree	Agree	Agree			Agree		Agree			Agree		Strongly agree	26-35
383	Student & faculty associate	1980-01-01 00:00:00	9	de	944489144	Yes		Strongly agree	Neutral	Strongly agree	Disagree	Strongly agree	Strongly agree			Unlikely	Likely	Very likely	Strongly agree	Strongly agree	Agree	A2	7	A2								Likely	Very likely	Unlikely	Disagree	Neutral	Agree	Strongly agree	Disagree	Neutral	Strongly agree	Agree	Neutral	Agree	Agree	Neutral	Strongly agree	Strongly agree	18-25
384	Student & faculty associate	1980-01-01 00:00:00	9	de	1948956731	Yes		Strongly agree	Disagree	Strongly agree	Disagree	Strongly agree	Strongly agree			Neutral	Unlikely	Very likely	Agree	Agree	Strongly agree	B3	3	B3								Very likely	Unlikely	Unlikely	Neutral	Neutral	Agree	Agree	Strongly agree			Strongly agree	Agree	Neutral	Agree	Agree	Agree	Strongly disagree	18-25
385	Student & faculty associate		6	de	859038345	Yes		Strongly agree	Strongly agree	Strongly agree	Strongly agree	Neutral	Strongly agree			Unlikely	Unlikely	Very likely	Strongly agree	Strongly agree	Strongly agree		7	A2
386	Student & faculty associate	1980-01-01 00:00:00	9	de	948543606	Yes		Agree	Neutral	Agree	Disagree	Agree	Strongly agree			Very unlikely	Unlikely	Very likely	Strongly agree	Strongly agree	Strongly agree	A3	8	A3								Unlikely	Very likely	Unlikely	Agree	Disagree	Agree	Agree	Agree		Strongly agree	Agree	Agree	Agree	Agree	Disagree	Agree	Neutral	18-25
387	Student & faculty associate	1980-01-01 00:00:00	9	de	1830367642	Yes		Strongly agree	Strongly disagree	Strongly agree	Strongly disagree	Strongly agree	Strongly agree			Unlikely	Unlikely	Very likely	Agree	Strongly agree	Strongly agree	B1	1	B1								Very likely	Very unlikely	Very unlikely	Neutral	Strongly disagree	Agree	Strongly agree	Neutral			Neutral	Agree	Neutral	Agree	Agree	Agree	Neutral	26-35
388	Student & faculty associate	1980-01-01 00:00:00	9	de	457562814	Yes		Strongly agree	Neutral	Strongly agree	Disagree	Strongly agree	Agree			Very unlikely	Unlikely	Very likely	Agree	Agree	Strongly agree	A4	9	A4								Likely	Likely	Unlikely	Agree	Disagree	Neutral	Agree	Disagree	Strongly agree	Strongly agree	Strongly agree	Strongly agree	Strongly agree	Strongly agree	Strongly agree	Strongly agree	Disagree	18-25
389	Student & faculty associate	1980-01-01 00:00:00	9	de	871364482	Yes		Strongly agree	Strongly disagree	Strongly agree	Strongly disagree	Strongly agree	Strongly agree			Very likely	Likely	Unlikely	Strongly agree	Strongly agree	Neutral	B4	4	B4								Very likely	Neutral	Very unlikely	Agree	Strongly disagree	Strongly agree	Strongly agree	Strongly agree	Strongly agree		Strongly agree	Agree	Strongly agree	Strongly agree	Neutral	Strongly agree	Neutral	18-25
390	Student & faculty associate	1980-01-01 00:00:00	9	de	74373330	Yes		Strongly agree	Disagree	Agree	Strongly disagree	Agree	Strongly agree			Unlikely	Neutral	Very likely	Agree	Strongly agree	Neutral	A0	5	A0								Likely	Likely	Likely	Neutral	Neutral	Agree	Agree			Agree		Disagree			Neutral		Disagree	18-25
391	Student & faculty associate	1980-01-01 00:00:00	9	de	1936681985	Yes		Agree	Agree	Strongly agree	Neutral	Strongly agree	Strongly agree			Unlikely	Unlikely	Very likely	Strongly agree	Strongly agree	Strongly agree	A4	9	A4								Very likely	Very likely	Unlikely	Disagree	Neutral	Agree	Agree	Strongly agree	Agree	Agree	Agree	Neutral	Agree	Agree	Agree	Agree	Neutral	18-25
392	Student & faculty associate	1980-01-01 00:00:00	9	de	1744164725	Yes		Neutral	Agree	Agree	Neutral	Agree	Strongly agree			Unlikely	Neutral	Likely	Agree	Strongly agree	Strongly agree	A4	9	A4								Neutral	Very likely	Unlikely	Disagree	Disagree	Agree	Strongly agree	Strongly agree	Agree	Agree	Agree	Neutral	Neutral	Agree	Agree	Strongly agree	Neutral	18-25
393	Student & faculty associate	1980-01-01 00:00:00	9	de	2094297383	Yes		Strongly agree	Agree	Strongly agree	Agree	Strongly agree	Strongly agree			Very unlikely	Unlikely	Very likely	Strongly agree	Strongly agree	Strongly agree	B3	3	B3								Very unlikely	Unlikely	Very likely	Agree	Disagree	Agree	Agree	Agree			Strongly agree	Agree	Agree	Disagree	Agree	Agree	Agree	26-35
394	Student & faculty associate	1980-01-01 00:00:00	9	de	1073382870	Yes		Strongly agree	Agree	Agree	Disagree	Agree	Strongly agree			Very unlikely	Likely	Very likely	Strongly agree	Strongly agree	Agree	A0	5	A0								Likely	Likely	Unlikely	Agree	Neutral	Agree	Agree			Agree		Neutral			Agree		Agree	18-25
395	Student & faculty associate	1980-01-01 00:00:00	9	de	652230750	Yes		Strongly agree	Agree	Strongly agree	Agree	Agree	Agree			Very unlikely	Unlikely	Very likely	Strongly agree	Strongly agree	Strongly agree	B4	4	B4								Likely	Very unlikely	Likely	Disagree	Disagree	Agree	Strongly agree	Strongly agree	Strongly agree		Strongly agree	Disagree	Disagree	Disagree	Disagree	Disagree	Strongly disagree	18-25
396	Student & faculty associate	1980-01-01 00:00:00	9	de	1910912106	Yes		Agree	Neutral	Strongly agree	Disagree	Strongly agree	Strongly agree			Very unlikely	Unlikely	Very likely	Strongly agree	Strongly agree	Agree	B2	2	B2								Likely	Likely	Unlikely	Agree	Disagree	Agree	Agree	Agree	Agree		Agree	Strongly disagree	Neutral	Agree	Agree	Agree	Disagree	18-25
397	Student & faculty associate	1980-01-01 00:00:00	9	de	774069870	Yes		Strongly agree	Neutral	Agree	Disagree	Agree	Strongly agree			Unlikely	Unlikely	Very likely	Agree	Agree	Strongly agree	B4	4	B4								Unlikely	Likely	Very likely	Agree	Disagree	Agree	Neutral	Agree	Agree		Disagree	Agree	Disagree	Disagree	Disagree	Agree	Neutral	18-25
398	Student & faculty associate	1980-01-01 00:00:00	9	de	92724822	Yes		Strongly agree	Neutral	Strongly agree	Disagree	Agree	Strongly agree			Very unlikely	Unlikely	Very likely	Neutral	Disagree	Strongly agree	A0	5	A0								Unlikely	Likely	Likely	Neutral	Neutral	Disagree	Agree			Agree		Agree			Agree		Agree	18-25
399	Student & faculty associate	1980-01-01 00:00:00	9	de	1487137807	Yes		Strongly agree	Neutral	Strongly agree	Disagree	Strongly agree	Strongly agree			Unlikely	Unlikely	Very likely	Agree	Strongly agree	Strongly agree	B3	3	B3								Very likely	Unlikely	Likely	Disagree	Disagree	Agree	Strongly agree	Agree			Agree	Agree	Agree	Agree	Agree	Agree	Agree	18-25
400	Student & faculty associate	1980-01-01 00:00:00	9	de	1810542998	Yes		Agree	Agree	Strongly agree	Neutral	Strongly agree	Strongly agree			Very unlikely	Likely	Very likely	Strongly agree	Strongly agree	Agree	B2	2	B2								Neutral	Very likely	Very likely	Agree	Strongly disagree	Agree	Strongly agree	Strongly agree	Agree		Agree	Agree	Neutral	Neutral	Agree	Agree	Agree	18-25
401	Student & faculty associate	1980-01-01 00:00:00	9	de	1437301471	Yes		Agree	Neutral	Strongly agree	Agree	Strongly agree	Strongly agree			Unlikely	Likely	Very likely	Strongly agree	Strongly agree	Disagree	A2	7	A2								Likely	Unlikely	Unlikely	Neutral	Neutral	Strongly agree	Strongly agree	Strongly agree	Agree	Agree	Strongly agree	Agree	Agree	Strongly agree	Strongly agree	Agree	Agree	18-25
402	Student & faculty associate	1980-01-01 00:00:00	9	de	715096381	Yes		Strongly agree	Strongly agree	Strongly agree	Neutral	Strongly agree	Strongly agree			Unlikely	Unlikely	Very likely	Strongly agree	Strongly agree	Agree	A4	9	A4								Very likely	Neutral	Neutral	Strongly agree	Disagree	Neutral	Agree	Strongly agree	Agree	Agree	Neutral	Neutral	Neutral	Agree	Agree	Agree	Agree	36-50
403	Student & faculty associate	1980-01-01 00:00:00	9	de	1818236441	Yes		Agree	Agree	Agree	Neutral	Strongly agree	Strongly agree			Unlikely	Unlikely	Very likely	Strongly agree	Agree	Strongly agree	B1	1	B1								Very likely	Very unlikely	Neutral	Strongly agree	Strongly disagree	Strongly agree	Strongly agree	Strongly agree			Agree	Agree	Neutral	Agree	Disagree	Strongly agree	Strongly agree	18-25
404	Student & faculty associate	1980-01-01 00:00:00	9	de	908704151	Yes		Disagree	Disagree	Strongly agree	Disagree	Agree	Strongly agree			Unlikely	Likely	Very likely	Agree	Strongly agree	Strongly agree	A3	8	A3								Likely	Unlikely	Very unlikely	Agree	Disagree	Strongly agree	Strongly agree	Strongly agree		Agree	Strongly agree	Agree	Agree	Agree	Strongly agree	Agree	Disagree	18-25
405	Student & faculty associate		6	de	2117165466	Yes		Agree	Neutral	Agree	Agree	Strongly agree	Agree			Neutral	Unlikely	Very likely	Strongly agree	Agree	Strongly agree		6	A1
406	Student & faculty associate	1980-01-01 00:00:00	9	de	1782832558	Yes		Strongly agree	Agree	Strongly agree	Neutral	Strongly agree	Strongly agree			Neutral	Likely	Very likely	Strongly agree	Strongly agree	Agree	B3	3	B3								Likely	Likely	Likely	Agree	Neutral	Agree	Agree	Strongly agree			Agree	Neutral	Neutral	Agree	Agree	Agree	Agree	18-25
407	Student & faculty associate		3	de	419670783	Yes		Strongly disagree
408	Student & faculty associate		2	de	1048572909	Yes
409	Student & faculty associate		3	de	957616207	Yes		Neutral
410	Student & faculty associate	1980-01-01 00:00:00	9	de	757292288	Yes		Strongly agree	Strongly disagree	Strongly agree	Neutral	Agree	Strongly agree			Very unlikely	Unlikely	Very likely	Strongly agree	Strongly agree	Strongly agree	A2	7	A2								Likely	Very likely	Unlikely	Agree	Disagree	Agree	Strongly agree	Strongly agree	Agree	Agree	Agree	Agree	Neutral	Agree	Neutral	Agree	Neutral	26-35
411	Student & faculty associate	1980-01-01 00:00:00	9	de	1787811584	Yes		Agree	Neutral	Agree	Disagree	Strongly agree	Strongly agree			Very unlikely	Unlikely	Very likely	Agree	Strongly agree	Agree	B3	3	B3								Very likely	Unlikely	Very unlikely	Disagree	Neutral	Agree	Agree	Disagree			Agree	Agree	Agree	Agree	Strongly agree	Strongly agree	Neutral	26-35
412	Student & faculty associate		2	de	1063889221	Yes
413	Student & faculty associate	1980-01-01 00:00:00	9	de	1493617298	Yes		Agree	Strongly disagree	Strongly agree	Disagree	Strongly agree	Strongly agree			Very unlikely	Likely	Very likely	Agree	Agree	Agree	A4	9	A4								Very likely	Likely	Unlikely	Agree	Disagree	Agree	Disagree	Agree	Agree	Agree	Agree	Disagree	Agree	Agree	Agree	Agree	Agree	18-25
414	Student & faculty associate	1980-01-01 00:00:00	9	de	482336600	Yes		Strongly agree	Neutral	Strongly agree	Disagree	Agree	Agree			Very likely	Neutral	Unlikely	Strongly agree	Strongly agree	Neutral	B2	2	B2								Very likely	Unlikely	Unlikely	Strongly agree	Strongly agree	Strongly disagree	Strongly disagree	Strongly agree	Neutral		Neutral	Agree	Agree	Agree	Agree	Strongly agree	Agree	51-65
415	Student & faculty associate	1980-01-01 00:00:00	9	de	75932118	Yes		Neutral	Disagree	Strongly agree	Neutral	Agree	Strongly agree			Very unlikely	Unlikely	Very likely	Agree	Strongly agree	Strongly agree	B3	3	B3								Likely	Unlikely	Likely	Neutral	Strongly disagree	Disagree	Strongly agree	Strongly agree			Agree	Neutral	Neutral	Agree	Agree	Strongly agree	Strongly disagree	18-25
416	Student & faculty associate	1980-01-01 00:00:00	9	de	1486484921	Yes		Agree	Agree	Strongly agree	Disagree	Agree	Strongly agree			Very unlikely	Very unlikely	Very likely	Strongly agree	Strongly agree	Strongly agree	B4	4	B4								Likely	Unlikely	Likely	Neutral	Neutral	Agree	Agree	Agree	Agree		Strongly agree	Neutral	Agree	Agree	Agree	Strongly agree	Neutral	18-25
417	Student & faculty associate		3	de	209526419	Yes		Neutral
418	Student & faculty associate	1980-01-01 00:00:00	9	de	533972609	Yes		Agree	Agree	Strongly agree	Agree	Strongly agree	Strongly agree			Unlikely	Neutral	Very likely	Agree	Strongly agree	Strongly agree	A2	7	A2								Likely	Neutral	Neutral	Disagree	Disagree	Agree	Agree	Agree	Strongly agree	Strongly agree	Disagree	Neutral	Disagree	Agree	Agree	Strongly agree	Agree	18-25
419	Student & faculty associate	1980-01-01 00:00:00	9	de	668514769	Yes		Strongly agree	Neutral	Strongly agree	Disagree	Strongly agree	Strongly agree			Likely	Unlikely	Very likely	Strongly agree	Strongly agree	Strongly agree	A3	8	A3								Very likely	Unlikely	Unlikely	Neutral	Disagree	Agree	Agree	Agree		Agree	Neutral	Neutral	Agree	Agree	Agree	Agree	Agree	26-35
420	Student & faculty associate	1980-01-01 00:00:00	9	de	1245369395	Yes		Strongly agree	Disagree	Strongly agree	Strongly disagree	Strongly agree	Strongly agree			Neutral	Unlikely	Very likely	Agree	Agree	Strongly agree	B4	4	B4								Likely	Very unlikely	Very likely	Strongly disagree	Neutral	Disagree	Strongly agree	Strongly agree	Neutral		Disagree	Neutral	Agree	Disagree	Disagree	Strongly disagree	Strongly agree	18-25
421	Student & faculty associate	1980-01-01 00:00:00	9	de	1984118628	Yes		Strongly agree	Agree	Strongly agree	Neutral	Strongly agree	Strongly agree			Very unlikely	Unlikely	Very likely	Agree	Strongly agree	Strongly agree	A1	6	A1								Likely	Very likely	Unlikely	Agree	Disagree	Agree	Agree	Neutral		Agree	Agree	Agree	Agree	Agree	Strongly agree	Strongly agree	Neutral	18-25
422	Student & faculty associate	1980-01-01 00:00:00	9	de	1397509015	Yes		Strongly agree	Neutral	Strongly agree	Neutral	Strongly agree	Strongly agree			Unlikely	Neutral	Likely	Agree	Strongly agree	Neutral	A1	6	A1								Likely	Very likely	Unlikely	Agree	Disagree	Strongly agree	Strongly agree	Neutral		Agree	Strongly disagree	Neutral	Agree	Agree	Agree	Agree	Agree	18-25
423	Student & faculty associate	1980-01-01 00:00:00	9	de	684159855	Yes		Strongly agree	Strongly agree	Strongly agree	Agree	Neutral	Strongly agree			Very unlikely	Unlikely	Very likely	Agree	Agree	Agree	A3	8	A3								Very unlikely	Neutral	Very likely	Neutral	Neutral	Neutral	Agree	Agree		Disagree	Disagree	Disagree	Disagree	Disagree	Disagree	Neutral	Agree	26-35
424	Student & faculty associate		3	de	2119096795	Yes		Agree
425	Student & faculty associate	1980-01-01 00:00:00	9	de	1227048996	Yes		Agree	Neutral	Agree	Neutral	Agree	Agree			Unlikely	Likely	Very likely	Agree	Agree	Agree	B4	4	B4								Unlikely	Likely	Very likely	Neutral	Neutral	Disagree	Agree	Neutral	Disagree		Agree	Disagree	Disagree	Disagree	Disagree	Neutral	Disagree	18-25
426	Student & faculty associate		2	de	832135799	Yes
427	Student & faculty associate	1980-01-01 00:00:00	9	de	563624507	Yes		Strongly agree	Agree	Neutral	Neutral	Agree	Strongly agree			Unlikely	Likely	Very likely	Agree	Strongly agree	Agree	B2	2	B2								Very likely	Unlikely	Unlikely	Disagree	Strongly disagree	Strongly agree	Strongly agree	Strongly agree	Strongly agree		Neutral	Neutral	Neutral	Agree	Agree	Strongly agree	Neutral	26-35
428	Student & faculty associate	1980-01-01 00:00:00	9	de	672430996	Yes		Strongly agree	Disagree	Strongly agree	Neutral	Strongly agree	Strongly agree			Very unlikely	Unlikely	Very likely	Strongly agree	Strongly agree	Strongly agree	A0	5	A0								Unlikely	Likely	Very likely	Agree	Disagree	Agree	Strongly agree			Agree		Agree			Agree		Neutral	18-25
429	Student & faculty associate	1980-01-01 00:00:00	9	de	1117420553	Yes		Strongly agree	Disagree	Strongly agree	Disagree	Agree	Agree			Very unlikely	Unlikely	Very likely	Strongly agree	Strongly agree	Strongly agree	B2	2	B2								Very unlikely	Unlikely	Very likely	Disagree	Agree	Strongly disagree	Strongly agree	Strongly agree	Neutral		Neutral	Strongly disagree	Disagree	Disagree	Neutral	Strongly agree	Neutral	18-25
430	Student & faculty associate	1980-01-01 00:00:00	9	de	984643070	Yes		Strongly agree	Agree	Agree	Neutral	Agree	Agree			Unlikely	Unlikely	Very likely	Strongly agree	Strongly agree	Strongly agree	B2	2	B2								Likely	Unlikely	Very likely	Neutral	Neutral	Disagree	Agree	Agree	Disagree		Disagree	Agree	Agree	Disagree	Neutral	Agree	Agree	26-35
431	Student & faculty associate	1980-01-01 00:00:00	9	de	1695502227	Yes		Agree	Neutral	Agree	Neutral	Strongly agree	Strongly agree			Unlikely	Likely	Very likely	Strongly agree	Strongly agree	Strongly agree	A1	6	A1								Unlikely	Very likely	Unlikely	Agree	Disagree	Agree	Agree	Disagree		Agree	Agree	Neutral	Neutral	Agree	Agree	Strongly agree	Neutral	26-35
432	Student & faculty associate		2	de	535438669	Yes
433	Student & faculty associate	1980-01-01 00:00:00	9	de	2079941465	Yes		Agree	Disagree	Strongly agree	Disagree	Strongly agree	Strongly agree			Neutral	Neutral	Very likely	Agree	Strongly agree	Strongly agree	B4	4	B4								Very likely	Likely	Unlikely	Agree	Disagree	Agree	Strongly agree	Agree	Strongly agree		Agree	Agree	Strongly agree	Strongly agree	Strongly agree	Agree	Neutral	18-25
434	Student & faculty associate	1980-01-01 00:00:00	9	de	1685929681	Yes		Strongly agree	Strongly disagree	Strongly agree	Neutral	Strongly agree	Strongly agree			Very unlikely	Unlikely	Very likely	Strongly agree	Neutral	Strongly agree	A0	5	A0								Unlikely	Very likely	Unlikely	Strongly agree	Strongly disagree	Strongly agree	Agree			Agree		Disagree			Neutral		Strongly agree	18-25
435	Student & faculty associate			en	475368858	N/A
436	Student & faculty associate	1980-01-01 00:00:00	9	de	451035191	Yes		Agree	Agree	Agree	Disagree	Strongly agree	Strongly agree			Unlikely	Unlikely	Very likely	Strongly agree	Agree	Strongly agree	B1	1	B1								Likely	Unlikely	Likely	Agree	Strongly disagree	Agree	Agree	Agree			Disagree	Agree	Disagree	Agree	Disagree	Agree	Neutral	18-25
437	Student & faculty associate	1980-01-01 00:00:00	9	de	1906392152	Yes		Strongly agree	Disagree	Strongly agree	Disagree	Strongly agree	Strongly agree			Likely	Unlikely	Likely	Agree	Agree	Neutral	A1	6	A1								Very likely	Likely	Unlikely	Agree	Disagree	Neutral	Neutral	Agree		Agree	Agree	Neutral	Neutral	Agree	Agree	Agree	Neutral	18-25
438	Student & faculty associate	1980-01-01 00:00:00	9	de	482796454	Yes		Agree	Agree	Strongly agree	Neutral	Agree	Strongly agree			Unlikely	Likely	Very likely	Strongly agree	Strongly agree	Agree	A3	8	A3								Neutral	Very likely	Unlikely	Strongly agree	Strongly disagree	Neutral	Disagree	Strongly agree		Agree	Disagree	Neutral	Agree	Agree	Agree	Agree	Neutral	18-25
439	Student & faculty associate	1980-01-01 00:00:00	9	de	2141791079	Yes		Agree	Agree	Strongly agree	Strongly agree	Disagree	Strongly agree			Very unlikely	Neutral	Very likely	Agree	Strongly agree	Strongly disagree	A3	8	A3								Very likely	Very unlikely	Unlikely	Strongly agree	Strongly disagree	Strongly agree	Agree	Agree		Strongly agree	Agree	Disagree	Disagree	Agree	Neutral	Agree	Agree	18-25
440	Student & faculty associate	1980-01-01 00:00:00	9	de	375474100	Yes		Strongly agree	Agree	Strongly agree	Agree	Strongly agree	Strongly agree			Unlikely	Likely	Very likely	Strongly agree	Strongly agree	Agree	B2	2	B2								Likely	Very likely	Very likely	Neutral	Neutral	Disagree	Agree	Strongly agree	Disagree		Agree	Disagree	Disagree	Disagree	Disagree	Strongly disagree	Agree	18-25
441	Student & faculty associate	1980-01-01 00:00:00	9	de	1014710552	Yes		Strongly agree	Agree	Agree	Neutral	Neutral	Strongly agree			Very unlikely	Unlikely	Very likely	Strongly agree	Strongly agree	Strongly agree	A4	9	A4								Likely	Likely	Unlikely	Neutral	Neutral	Agree	Agree	Agree	Neutral	Strongly agree	Agree	Agree	Neutral	Neutral	Agree	Agree	Strongly agree	18-25
442	Student & faculty associate	1980-01-01 00:00:00	9	de	1813773731	Yes		Agree	Agree	Neutral	Strongly disagree	Agree	Strongly agree			Unlikely	Unlikely	Very likely	Strongly agree	Strongly agree	Strongly agree	B1	1	B1								Likely	Unlikely	Likely	Disagree	Agree	Agree	Agree	Strongly agree			Neutral	Neutral	Agree	Agree	Neutral	Agree	Disagree	26-35
443	Student & faculty associate	1980-01-01 00:00:00	9	de	938327199	Yes		Neutral	Neutral	Agree	Neutral	Agree	Strongly agree			Unlikely	Likely	Very likely	Agree	Agree	Agree	A4	9	A4								Unlikely	Very likely	Likely	Disagree	Disagree	Agree	Agree	Agree	Agree	Agree	Strongly agree	Agree	Disagree	Neutral	Strongly agree	Agree	Agree	18-25
444	Student & faculty associate	1980-01-01 00:00:00	9	de	847145359	Yes		Agree	Neutral	Neutral	Disagree	Neutral	Agree			Very unlikely	Neutral	Very likely	Agree	Agree	Agree	A1	6	A1								Unlikely	Likely	Likely	Disagree	Neutral	Neutral	Disagree	Agree		Neutral	Agree	Agree	Neutral	Agree	Neutral	Agree	Disagree	36-50
445	Student & faculty associate	1980-01-01 00:00:00	9	de	290092839	Yes		Agree	Agree	Agree	Neutral	Strongly agree	Strongly agree			Unlikely	Unlikely	Very likely	Strongly agree	Strongly agree	Agree	B3	3	B3								Likely	Likely	Very likely	Neutral	Neutral	Agree	Strongly agree	Agree			Strongly agree	Neutral	Disagree	Neutral	Agree	Strongly agree	Neutral	36-50
446	Student & faculty associate			de	1115013	N/A
447	Student & faculty associate			en	1517400753	N/A
448	Student & faculty associate	1980-01-01 00:00:00	9	de	1287082642	Yes		Agree	Agree	Strongly agree	Neutral	Agree	Strongly agree			Unlikely	Likely	Very likely	Strongly agree	Agree	Strongly agree	B3	3	B3								Very likely	Neutral	Likely	Neutral	Strongly disagree	Strongly agree	Strongly agree	Strongly agree			Strongly agree	Neutral	Neutral	Agree	Agree	Strongly agree	Neutral	18-25
449	Student & faculty associate	1980-01-01 00:00:00	9	de	286360703	Yes		Strongly agree	Disagree	Agree	Disagree	Strongly agree	Strongly agree			Unlikely	Likely	Very likely	Strongly agree	Strongly agree	Strongly agree	A0	5	A0								Unlikely	Unlikely	Unlikely	Agree	Disagree	Strongly agree	Strongly agree			Disagree		Neutral			Disagree		Strongly disagree	26-35
450	Student & faculty associate	1980-01-01 00:00:00	9	de	1480166145	Yes		Strongly agree	Neutral	Strongly agree	Neutral	Strongly agree	Strongly agree			Unlikely	Unlikely	Very likely	Agree	Strongly agree	Strongly agree	B2	2	B2								Likely	Unlikely	Likely	Agree	Disagree	Agree	Agree	Agree	Agree		Agree	Neutral	Neutral	Agree	Agree	Agree	Agree	18-25
451	Student & faculty associate			de	2131021130	N/A
452	Student & faculty associate			de	1207402632	N/A
453	Student & faculty associate	1980-01-01 00:00:00	9	de	1974101861	Yes		Strongly agree	Strongly disagree	Agree	Neutral	Agree	Strongly agree			Unlikely	Likely	Very likely	Neutral	Strongly agree	Strongly agree	B4	4	B4								Likely	Likely	Unlikely	Agree	Strongly disagree	Disagree	Strongly agree	Agree	Disagree		Agree	Neutral	Agree	Strongly disagree	Neutral	Neutral	Disagree	26-35
454	Student & faculty associate	1980-01-01 00:00:00	9	de	1369291826	Yes		Agree	Agree	Strongly agree	Neutral	Agree	Agree			Very unlikely	Unlikely	Very likely	Strongly agree	Agree	Strongly agree	B2	2	B2								Likely	Neutral	Unlikely	Disagree	Neutral	Neutral	Agree	Disagree	Agree		Agree	Agree	Agree	Agree	Agree	Strongly agree	Strongly agree	26-35
455	Student & faculty associate	1980-01-01 00:00:00	9	de	1323834790	Yes		Agree	Disagree	Agree	Agree	Agree	Strongly agree			Very unlikely	Unlikely	Very likely	Strongly agree	Strongly agree	Strongly agree	B2	2	B2								Likely	Likely	Unlikely	Agree	Disagree	Neutral	Agree	Agree	Agree		Agree	Neutral	Neutral	Neutral	Neutral	Agree	Neutral	26-35
456	Student & faculty associate	1980-01-01 00:00:00	9	de	818509074	Yes		Strongly agree	Agree	Agree	Neutral	Strongly agree	Strongly agree			Neutral	Likely	Very likely	Strongly disagree	Agree	Strongly disagree	B2	2	B2								Very unlikely	Likely	Very likely	Neutral	Neutral	Agree	Agree	Neutral	Strongly agree		Strongly disagree	Neutral	Neutral	Disagree	Disagree	Agree	Agree	18-25
457	Student & faculty associate			en	642574144	N/A
458	Student & faculty associate	1980-01-01 00:00:00	9	de	1742331249	Yes		Strongly agree	Neutral	Strongly agree	Neutral	Strongly agree	Strongly agree			Unlikely	Unlikely	Very likely	Agree	Agree	Agree	A0	5	A0								Neutral	Very likely	Unlikely	Agree	Disagree	Agree	Agree			Agree		Agree			Agree		Neutral	51-65
459	Student & faculty associate		3	de	2048937130	Yes		Strongly disagree
460	Student & faculty associate	1980-01-01 00:00:00	9	de	1065925859	Yes		Strongly agree	Agree	Agree	Neutral	Strongly agree	Strongly agree			Very unlikely	Likely	Very likely	Strongly agree	Agree	Strongly agree	B4	4	B4								Likely	Very likely	Unlikely	Neutral	Neutral	Agree	Strongly agree	Agree	Agree		Agree	Agree	Disagree	Neutral	Agree	Agree	Neutral	18-25
461	Student & faculty associate	1980-01-01 00:00:00	9	de	1800117294	Yes		Agree	Disagree	Strongly agree	Disagree	Strongly agree	Strongly agree			Unlikely	Unlikely	Very likely	Agree	Neutral	Strongly agree	B3	3	B3								Unlikely	Likely	Likely	Agree	Neutral	Agree	Strongly agree	Strongly agree			Agree	Disagree	Disagree	Disagree	Strongly agree	Strongly agree	Agree	18-25
462	Student & faculty associate	1980-01-01 00:00:00	9	de	1973399671	Yes		Neutral	Disagree	Strongly agree	Disagree	Agree	Strongly agree			Unlikely	Likely	Very likely	Agree	Neutral	Agree	B2	2	B2								Very likely	Unlikely	Unlikely	Disagree	Disagree	Neutral	Agree	Strongly agree	Strongly agree		Strongly agree	Neutral	Neutral	Neutral	Agree	Strongly agree	Neutral	18-25
463	Student & faculty associate		3	de	90716240	Yes		Neutral
464	Student & faculty associate	1980-01-01 00:00:00	9	de	794276149	Yes		Agree	Agree	Strongly agree	Neutral	Agree	Strongly agree			Unlikely	Very likely	Likely	Agree	Agree	Agree	B2	2	B2								Very likely	Likely	Unlikely	Agree	Disagree	Agree	Agree	Strongly agree	Agree		Agree	Agree	Strongly agree	Agree	Neutral	Strongly agree	Neutral	18-25
465	Student & faculty associate			en	201247054	N/A
466	Student & faculty associate	1980-01-01 00:00:00	9	de	1877959059	Yes		Strongly agree	Disagree	Strongly agree	Disagree	Strongly agree	Strongly agree			Unlikely	Unlikely	Very likely	Agree	Agree	Strongly agree	A1	6	A1								Very likely	Unlikely	Unlikely	Disagree	Disagree	Strongly agree	Strongly agree	Strongly agree		Strongly agree	Strongly agree	Strongly agree	Strongly agree	Strongly agree	Strongly agree	Strongly agree	Neutral	18-25
467	Student & faculty associate		3	de	1854931943	Yes		Strongly disagree				Strongly agree	Strongly agree
468	Student & faculty associate	1980-01-01 00:00:00	9	de	295267067	Yes		Strongly agree	Agree	Strongly agree	Neutral	Strongly agree	Strongly agree			Likely	Likely	Likely	Strongly agree	Strongly agree	Agree	B2	2	B2								Very likely	Unlikely	Unlikely	Disagree	Disagree	Agree	Agree	Disagree	Disagree		Disagree	Agree	Agree	Disagree	Agree	Agree	Disagree	18-25
469	Student & faculty associate		3	de	2132712313	Yes		Agree
470	Student & faculty associate	1980-01-01 00:00:00	9	de	992024938	Yes		Agree	Neutral	Agree	Agree	Agree	Agree			Likely	Likely	Likely	Agree	Agree	Agree	B3	3	B3								Neutral	Likely	Likely	Neutral	Disagree	Strongly agree	Strongly agree	Neutral			Agree	Neutral	Disagree	Neutral	Agree	Neutral	Strongly agree	18-25
471	Student & faculty associate	1980-01-01 00:00:00	9	de	1564943300	Yes		Strongly disagree	Disagree	Strongly agree	Disagree	Strongly agree	Strongly agree			Very unlikely	Unlikely	Very likely	Neutral	Agree	Strongly agree	A0	5	A0								Unlikely	Likely	Unlikely	Agree	Disagree	Agree	Agree			Agree		Neutral			Agree		Disagree	18-25
472	Student & faculty associate	1980-01-01 00:00:00	9	de	1932964297	Yes		Strongly agree	Agree	Strongly agree	Agree	Strongly agree	Agree			Likely	Neutral	Very likely	Strongly agree	Strongly agree	Agree	B2	2	B2								Likely	Neutral	Likely	Neutral	Disagree	Agree	Agree	Neutral	Agree		Agree	Neutral	Neutral	Agree	Agree	Agree	Agree	18-25
473	Student & faculty associate	1980-01-01 00:00:00	9	de	1575666286	Yes		Agree	Agree	Strongly agree	Neutral	Strongly agree	Strongly agree			Unlikely	Likely	Very likely	Agree	Agree	Neutral	B1	1	B1								Neutral	Very likely	Very likely	Agree	Disagree	Agree	Agree	Strongly agree			Strongly agree	Neutral	Neutral	Neutral	Agree	Neutral	Agree	18-25
474	Student & faculty associate	1980-01-01 00:00:00	9	de	482174074	Yes		Strongly agree	Disagree	Strongly agree	Disagree	Strongly agree	Strongly agree			Very unlikely	Unlikely	Very likely	Agree	Strongly agree	Strongly agree	A0	5	A0								Likely	Very likely	Unlikely	Neutral	Neutral	Agree	Neutral			Agree		Disagree			Disagree		Disagree	18-25
475	Student & faculty associate	1980-01-01 00:00:00	9	de	914016195	Yes		Strongly agree	Agree	Strongly agree	Neutral	Strongly agree	Strongly agree			Neutral	Likely	Very likely	Strongly agree	Strongly agree	Neutral	A4	9	A4								Very likely	Likely	Unlikely	Agree	Disagree	Agree	Strongly agree	Neutral	Agree	Agree	Agree	Neutral	Agree	Strongly agree	Agree	Agree	Strongly agree	26-35
476	Student & faculty associate	1980-01-01 00:00:00	9	de	1403552800	Yes		Neutral	Disagree	Strongly agree	Disagree	Strongly agree	Strongly agree			Very unlikely	Very unlikely	Very likely	Neutral	Agree	Strongly agree	A2	7	A2								Unlikely	Neutral	Likely	Agree	Disagree	Agree	Agree	Agree	Agree	Agree	Disagree	Neutral	Neutral	Disagree	Agree	Agree	Disagree	18-25
477	Student & faculty associate	1980-01-01 00:00:00	9	de	2030211153	Yes		Strongly agree	Strongly disagree	Strongly agree	Strongly disagree	Strongly agree	Strongly agree			Very unlikely	Unlikely	Very likely	Strongly agree	Strongly agree	Strongly agree	B2	2	B2								Unlikely	Unlikely	Very likely	Neutral	Neutral	Disagree	Strongly agree	Agree	Disagree		Agree	Strongly disagree	Neutral	Disagree	Agree	Disagree	Agree	18-25
478	Student & faculty associate		3	de	763007939	Yes		Agree
479	Student & faculty associate	1980-01-01 00:00:00	9	de	1463839691	Yes		Neutral	Neutral	Strongly agree	Neutral	Strongly agree	Strongly agree			Unlikely	Likely	Very likely	Agree	Strongly agree	Strongly agree	A4	9	A4								Very likely	Unlikely	Unlikely	Agree	Disagree	Agree	Strongly agree	Strongly agree	Strongly agree	Strongly agree	Agree	Neutral	Agree	Agree	Strongly agree	Strongly agree	Agree	18-25
480	Student & faculty associate	1980-01-01 00:00:00	9	de	1379330597	Yes		Strongly agree	Neutral	Agree	Neutral	Agree	Strongly agree			Very unlikely	Unlikely	Very likely	Strongly agree	Strongly agree	Disagree	A4	9	A4								Very likely	Likely	Very unlikely	Neutral	Disagree	Agree	Agree	Agree	Strongly agree	Strongly agree	Disagree	Agree	Agree	Agree	Agree	Agree	Agree	18-25
481	Student & faculty associate	1980-01-01 00:00:00	9	de	682974475	Yes		Agree	Neutral	Strongly agree	Neutral	Strongly agree	Strongly agree			Unlikely	Likely	Very likely	Agree	Strongly agree	Agree	A3	8	A3								Very likely	Likely	Unlikely	Agree	Disagree	Agree	Agree	Disagree		Agree	Neutral	Disagree	Agree	Disagree	Agree	Agree	Disagree	26-35
482	Student & faculty associate	1980-01-01 00:00:00	9	de	1563183586	Yes		Strongly agree	Disagree	Strongly agree	Disagree	Strongly agree	Strongly agree			Unlikely	Likely	Very likely	Strongly agree	Strongly agree	Agree	A4	9	A4								Very likely	Unlikely	Unlikely	Neutral	Strongly disagree	Agree	Strongly agree	Disagree	Agree	Strongly agree	Agree	Agree	Agree	Agree	Strongly agree	Strongly agree	Agree	26-35
483	Student & faculty associate	1980-01-01 00:00:00	9	de	1173676578	Yes		Agree	Disagree	Strongly agree	Disagree	Agree	Strongly agree			Very unlikely	Unlikely	Very likely	Agree	Agree	Strongly agree	A1	6	A1								Likely	Likely	Unlikely	Agree	Disagree	Disagree	Agree	Agree		Agree	Neutral	Neutral	Neutral	Agree	Neutral	Agree	Agree	26-35
484	Student & faculty associate	1980-01-01 00:00:00	9	de	2061100166	Yes		Strongly agree	Agree	Strongly agree	Agree	Strongly agree	Strongly agree			Unlikely	Likely	Very likely	Strongly agree	Strongly agree	Strongly agree	A2	7	A2								Likely	Very likely	Unlikely	Neutral	Disagree	Agree	Agree	Strongly agree	Strongly agree	Strongly agree	Strongly agree	Neutral	Strongly agree	Strongly agree	Strongly agree	Strongly agree	Strongly agree	18-25
485	Student & faculty associate	1980-01-01 00:00:00	9	de	599962501	Yes		Agree	Neutral	Neutral	Neutral	Strongly agree	Strongly agree			Unlikely	Likely	Very likely	Agree	Agree	Agree	B3	3	B3								Likely	Likely	Likely	Agree	Neutral	Agree	Agree	Agree			Disagree	Neutral	Agree	Neutral	Agree	Agree	Strongly disagree	36-50
486	Student & faculty associate	1980-01-01 00:00:00	9	de	1338981563	Yes		Agree	Neutral	Agree	Neutral	Agree	Agree			Very unlikely	Unlikely	Very likely	Agree	Agree	Agree	B1	1	B1								Very likely	Unlikely	Unlikely	Agree	Neutral	Neutral	Agree	Disagree			Agree	Disagree	Neutral	Neutral	Agree	Agree	Neutral	26-35
487	Student & faculty associate	1980-01-01 00:00:00	9	de	1372073018	Yes		Agree	Neutral	Strongly agree	Neutral	Strongly agree	Strongly agree			Unlikely	Neutral	Likely	Strongly agree	Strongly agree	Agree	B3	3	B3								Likely	Likely	Unlikely	Neutral	Disagree	Agree	Strongly agree	Strongly agree			Agree	Agree	Neutral	Agree	Agree	Agree	Agree	26-35
488	Student & faculty associate	1980-01-01 00:00:00	9	de	1769779609	Yes		Agree	Agree	Strongly agree	Agree	Strongly agree	Agree			Very unlikely	Unlikely	Very likely	Agree	Agree	Strongly agree	B4	4	B4								Neutral	Neutral	Very likely	Neutral	Neutral	Disagree	Agree	Agree	Neutral		Strongly agree	Disagree	Strongly disagree	Disagree	Neutral	Agree	Agree	18-25
489	Student & faculty associate	1980-01-01 00:00:00	9	de	1023662372	Yes		Neutral	Agree	Agree	Disagree	Agree	Disagree			Unlikely	Likely	Very likely	Strongly agree	Neutral	Agree	B2	2	B2								Likely	Likely	Very likely	Agree	Disagree	Agree	Agree	Agree	Agree		Agree	Agree	Agree	Neutral	Agree	Agree	Agree	>65
490	Student & faculty associate	1980-01-01 00:00:00	9	de	659225666	Yes		Agree	Disagree	Strongly agree	Neutral	Agree	Strongly agree			Unlikely	Unlikely	Very likely	Agree	Agree	Strongly agree	A3	8	A3								Likely	Unlikely	Likely	Disagree	Disagree	Neutral	Neutral	Agree		Agree	Disagree	Neutral	Agree	Agree	Neutral	Agree	Neutral	18-25
491	Student & faculty associate	1980-01-01 00:00:00	9	de	1690517842	Yes		Agree	Neutral	Strongly agree	Neutral	Strongly agree	Strongly agree			Neutral	Neutral	Very likely	Agree	Agree	Agree	A4	9	A4								Very likely	Likely	Unlikely	Neutral	Disagree	Agree	Agree	Neutral	Agree	Agree	Agree	Agree	Agree	Agree	Agree	Agree	Agree	18-25
492	Student & faculty associate	1980-01-01 00:00:00	9	de	1456186634	Yes		Strongly agree	Neutral	Agree	Disagree	Agree	Strongly agree			Unlikely	Unlikely	Very likely	Agree	Neutral	Strongly agree	B1	1	B1								Unlikely	Unlikely	Likely	Neutral	Agree	Disagree	Agree	Agree			Agree	Agree	Agree	Neutral	Disagree	Disagree	Agree	18-25
493	Student & faculty associate	1980-01-01 00:00:00	9	de	1999134349	Yes		Agree	Neutral	Strongly agree	Disagree	Strongly agree	Strongly agree			Unlikely	Unlikely	Very likely	Agree	Agree	Agree	B4	4	B4								Likely	Neutral	Likely	Agree	Strongly disagree	Neutral	Strongly agree	Strongly agree	Strongly agree		Strongly agree	Neutral	Disagree	Neutral	Agree	Agree	Disagree	18-25
494	Student & faculty associate	1980-01-01 00:00:00	9	de	1001461355	Yes		Strongly agree	Disagree	Strongly agree	Disagree	Neutral	Strongly agree			Unlikely	Neutral	Very likely	Agree	Strongly agree	Agree	B2	2	B2								Very likely	Neutral	Neutral	Disagree	Disagree	Agree	Strongly agree	Disagree	Strongly agree		Agree	Agree	Agree	Agree	Agree	Strongly agree	Neutral	26-35
495	Student & faculty associate	1980-01-01 00:00:00	9	de	317082708	Yes		Agree	Neutral	Agree	Neutral	Agree	Agree			Very unlikely	Unlikely	Very likely	Agree	Agree	Agree	A3	8	A3								Neutral	Likely	Unlikely	Neutral	Neutral	Agree	Agree	Agree		Agree	Agree	Neutral	Agree	Agree	Agree	Agree	Neutral	26-35
496	Student & faculty associate	1980-01-01 00:00:00	9	de	1384686624	Yes		Strongly agree	Strongly disagree	Strongly agree	Strongly disagree	Strongly agree	Strongly agree			Unlikely	Unlikely	Very likely	Agree	Neutral	Strongly agree	B1	1	B1								Likely	Unlikely	Unlikely	Agree	Strongly disagree	Disagree	Neutral	Agree			Disagree	Disagree	Strongly disagree	Strongly disagree	Neutral	Neutral	Strongly disagree	18-25
497	Student & faculty associate	1980-01-01 00:00:00	9	de	433961261	Yes		Agree	Disagree	Strongly agree	Neutral	Agree	Strongly agree			Unlikely	Likely	Unlikely	Agree	Agree	Strongly agree	B2	2	B2								Very likely	Likely	Unlikely	Neutral	Neutral	Disagree	Agree	Strongly agree	Strongly agree		Strongly agree	Agree	Agree	Agree	Agree	Agree	Neutral	26-35
498	Student & faculty associate	1980-01-01 00:00:00	9	de	824457651	Yes		Agree	Disagree	Strongly agree	Disagree	Strongly agree	Strongly agree			Unlikely	Neutral	Very likely	Agree	Agree	Strongly agree	A2	7	A2								Very likely	Neutral	Very unlikely	Neutral	Strongly disagree	Agree	Strongly agree	Disagree	Agree	Agree	Agree	Neutral	Disagree	Strongly agree	Agree	Agree	Neutral	18-25
499	Student & faculty associate	1980-01-01 00:00:00	9	de	1441682	Yes		Strongly disagree	Strongly agree	Agree	Strongly agree	Strongly agree	Strongly agree			Unlikely	Very likely	Unlikely	Agree	Agree	Agree	B3	3	B3								Neutral	Neutral	Neutral	Strongly agree	Strongly disagree	Neutral	Agree	Agree			Neutral	Disagree	Disagree	Neutral	Neutral	Agree	Strongly agree	51-65
500	Student & faculty associate	1980-01-01 00:00:00	9	de	881390143	Yes		Strongly agree	Strongly agree	Agree	Neutral	Agree	Agree			Unlikely	Unlikely	Very likely	Strongly agree	Strongly agree	Strongly agree	B3	3	B3								Very likely	Very unlikely	Unlikely	Disagree	Agree	Strongly agree	Strongly agree	Strongly agree			Strongly agree	Strongly agree	Strongly agree	Strongly agree	Strongly agree	Strongly agree	Strongly agree	18-25
501	Student & faculty associate	1980-01-01 00:00:00	9	de	1019002904	Yes		Strongly agree	Agree	Agree	Neutral	Agree	Strongly agree			Unlikely	Very unlikely	Very likely	Strongly agree	Agree	Strongly agree	A1	6	A1								Very likely	Very unlikely	Likely	Disagree	Disagree	Agree	Agree	Agree		Agree	Agree	Neutral	Agree	Strongly agree	Agree	Agree	Strongly agree	18-25
502	Student & faculty associate		2	de	275248568	Yes
503	Student & faculty associate	1980-01-01 00:00:00	9	de	250720436	Yes		Agree	Neutral	Strongly agree	Neutral	Strongly agree	Strongly agree			Unlikely	Unlikely	Very likely	Strongly agree	Strongly agree	Agree	B2	2	B2								Likely	Likely	Unlikely	Disagree	Disagree	Agree	Strongly agree	Strongly agree	Agree		Neutral	Neutral	Agree	Neutral	Agree	Agree	Neutral	18-25
504	Student & faculty associate	1980-01-01 00:00:00	9	de	717108602	Yes		Agree	Agree	Strongly agree	Disagree	Agree	Strongly agree			Unlikely	Unlikely	Very likely	Agree	Agree	Strongly agree	A4	9	A4								Very likely	Unlikely	Neutral	Neutral	Neutral	Agree	Strongly agree	Agree	Agree	Agree	Neutral	Agree	Neutral	Agree	Agree	Agree	Strongly agree	26-35
505	Student & faculty associate	1980-01-01 00:00:00	9	de	1014990267	Yes		Strongly agree	Neutral	Strongly agree	Strongly disagree	Strongly agree	Strongly agree			Unlikely	Likely	Very likely	Neutral	Strongly agree	Strongly agree	B4	4	B4								Very likely	Very likely	Very likely	Neutral	Disagree	Agree	Agree	Strongly agree	Agree		Agree	Agree	Agree	Agree	Agree	Agree	Agree	18-25
506	Student & faculty associate	1980-01-01 00:00:00	9	de	2004458311	Yes		Strongly agree	Neutral	Strongly agree	Neutral	Agree	Strongly agree			Likely	Unlikely	Very likely	Agree	Agree	Neutral	A3	8	A3								Very likely	Unlikely	Neutral	Agree	Disagree	Agree	Agree	Strongly agree		Agree	Agree	Agree	Agree	Agree	Agree	Agree	Agree	18-25
507	Student & faculty associate	1980-01-01 00:00:00	9	de	2104696602	Yes		Agree	Agree	Strongly disagree	Agree	Agree	Strongly agree			Unlikely	Very unlikely	Likely	Agree	Strongly agree	Disagree	A1	6	A1								Unlikely	Unlikely	Very likely	Agree	Strongly disagree	Agree	Agree	Agree		Agree	Agree	Agree	Agree	Agree	Strongly agree	Agree	Disagree	51-65
508	Student & faculty associate	1980-01-01 00:00:00	9	de	380441130	Yes		Agree	Disagree	Agree	Disagree	Agree	Strongly agree			Unlikely	Very unlikely	Very likely	Agree	Agree	Strongly agree	B4	4	B4								Neutral	Likely	Neutral	Agree	Strongly disagree	Strongly agree	Disagree	Agree	Agree		Agree	Agree	Agree	Agree	Agree	Agree	Agree	18-25
509	Student & faculty associate	1980-01-01 00:00:00	9	de	1992516621	Yes		Strongly disagree	Neutral	Strongly agree	Neutral	Strongly agree	Strongly agree			Unlikely	Likely	Very likely	Agree	Strongly agree	Neutral	A4	9	A4								Likely	Likely	Likely	Agree	Strongly disagree	Disagree	Agree	Agree	Agree	Agree	Agree	Strongly agree	Agree	Agree	Agree	Agree	Disagree	18-25
510	Student & faculty associate	1980-01-01 00:00:00	9	de	407344692	Yes		Agree	Agree	Strongly agree	Neutral	Strongly agree	Strongly agree			Unlikely	Likely	Very likely	Agree	Strongly agree	Agree	B2	2	B2								Very likely	Likely	Unlikely	Neutral	Disagree	Agree	Agree	Agree	Strongly agree		Strongly agree	Neutral	Agree	Agree	Agree	Strongly agree	Neutral	18-25
511	Student & faculty associate	1980-01-01 00:00:00	9	de	484156901	Yes		Strongly agree	Neutral	Strongly agree	Agree	Strongly agree	Agree			Unlikely	Unlikely	Very likely	Agree	Agree	Strongly agree	A4	9	A4								Likely	Unlikely	Unlikely	Neutral	Disagree	Agree	Agree	Disagree	Agree	Agree	Agree	Agree	Agree	Agree	Agree	Agree	Agree	18-25
512	Student & faculty associate	1980-01-01 00:00:00	9	de	1772543057	Yes		Agree	Agree	Strongly agree	Agree	Strongly agree	Strongly agree			Unlikely	Unlikely	Very likely	Agree	Agree	Agree	B1	1	B1								Unlikely	Unlikely	Very likely	Strongly disagree	Strongly disagree	Strongly disagree	Strongly agree	Agree			Neutral	Neutral	Neutral	Strongly disagree	Disagree	Disagree	Agree	18-25
513	Student & faculty associate	1980-01-01 00:00:00	9	de	492272022	Yes		Strongly agree	Agree	Strongly agree	Neutral	Agree	Strongly agree			Unlikely	Neutral	Very likely	Strongly agree	Strongly agree	Agree	A2	7	A2								Likely	Very likely	Unlikely	Strongly agree	Disagree	Agree	Agree	Agree	Agree	Neutral	Agree	Agree	Disagree	Agree	Agree	Agree	Agree	18-25
514	Student & faculty associate	1980-01-01 00:00:00	9	de	1304932820	Yes		Strongly agree	Agree	Strongly agree	Disagree	Strongly agree	Strongly agree			Neutral	Unlikely	Very likely	Strongly agree	Strongly agree	Strongly agree	B3	3	B3								Likely	Likely	Neutral	Strongly agree	Disagree	Neutral	Strongly agree	Strongly agree			Strongly agree	Neutral	Agree	Agree	Agree	Agree	Agree	18-25
515	Student & faculty associate	1980-01-01 00:00:00	9	de	1813471771	Yes		Strongly agree	Agree	Agree	Neutral	Agree	Strongly agree			Unlikely	Unlikely	Very likely	Agree	Agree	Agree	B2	2	B2								Unlikely	Unlikely	Very likely	Strongly disagree	Agree	Agree	Neutral	Agree	Agree		Agree	Neutral	Agree	Agree	Agree	Agree	Agree	26-35
516	Student & faculty associate	1980-01-01 00:00:00	9	de	769818338	Yes		Agree	Disagree	Strongly agree	Neutral	Strongly agree	Strongly agree			Neutral	Very unlikely	Very likely	Agree	Strongly agree	Agree	B4	4	B4								Very likely	Very unlikely	Unlikely	Neutral	Strongly disagree	Agree	Agree	Strongly agree	Agree		Agree	Neutral	Strongly agree	Strongly agree	Agree	Strongly agree	Agree	18-25
517	Student & faculty associate	1980-01-01 00:00:00	9	de	854884275	Yes		Strongly agree	Disagree	Agree	Disagree	Agree	Strongly agree			Unlikely	Unlikely	Very likely	Strongly agree	Strongly agree	Agree	B2	2	B2								Likely	Unlikely	Likely	Strongly disagree	Strongly disagree	Agree	Strongly agree	Neutral	Agree		Agree	Agree	Agree	Agree	Agree	Agree	Neutral	18-25
518	Student & faculty associate	1980-01-01 00:00:00	9	de	1944816954	Yes		Neutral	Disagree	Strongly agree	Neutral	Strongly agree	Strongly agree			Unlikely	Likely	Very likely	Agree	Strongly agree	Strongly agree	A1	6	A1								Unlikely	Very likely	Unlikely	Disagree	Disagree	Agree	Strongly agree	Disagree		Strongly agree	Neutral	Agree	Agree	Agree	Agree	Disagree	Neutral	26-35
519	Student & faculty associate			de	185496134	N/A
520	Student & faculty associate	1980-01-01 00:00:00	9	de	1497685910	Yes		Strongly agree	Neutral	Strongly agree	Disagree	Strongly agree	Strongly agree			Very unlikely	Unlikely	Very likely	Strongly agree	Strongly agree	Strongly agree	B4	4	B4								Likely	Neutral	Neutral	Agree	Strongly disagree	Agree	Agree	Neutral	Strongly agree		Strongly agree	Neutral	Neutral	Neutral	Agree	Agree	Disagree	18-25
521	Student & faculty associate	1980-01-01 00:00:00	9	de	1060306490	Yes		Agree	Disagree	Agree	Neutral	Agree	Agree			Very unlikely	Unlikely	Very likely	Strongly agree	Strongly agree	Strongly agree	B1	1	B1								Likely	Neutral	Neutral	Agree	Disagree	Neutral	Agree	Agree			Neutral	Neutral	Agree	Agree	Agree	Agree	Agree	18-25
522	Student & faculty associate	1980-01-01 00:00:00	9	de	1131140504	Yes		Neutral	Agree	Strongly agree	Neutral	Strongly agree	Agree			Unlikely	Very likely	Likely	Strongly agree	Disagree	Agree	B1	1	B1								Very likely	Likely	Unlikely	Neutral	Neutral	Strongly agree	Strongly agree	Strongly agree			Disagree	Agree	Agree	Agree	Neutral	Agree	Neutral	26-35
523	Student & faculty associate	1980-01-01 00:00:00	9	de	911521505	Yes		Strongly agree	Agree	Strongly agree	Neutral	Strongly agree	Strongly agree			Very unlikely	Unlikely	Very likely	Strongly agree	Strongly agree	Agree	B2	2	B2								Very likely	Very unlikely	Unlikely	Neutral	Disagree	Strongly agree	Strongly agree	Agree	Agree		Strongly agree	Strongly agree	Agree	Strongly agree	Agree	Agree	Agree	51-65
524	Student & faculty associate		3	de	868665845	Yes		Agree
525	Student & faculty associate	1980-01-01 00:00:00	9	de	1746015987	Yes		Strongly agree	Neutral	Strongly agree	Disagree	Strongly agree	Strongly agree			Neutral	Neutral	Neutral	Disagree	Strongly disagree	Strongly agree	A2	7	A2								Likely	Likely	Unlikely	Disagree	Neutral	Agree	Agree	Strongly agree	Agree	Agree	Agree	Disagree	Disagree	Agree	Neutral	Agree	Agree	26-35
526	Student & faculty associate		2	de	1732091574	Yes
527	Student & faculty associate	1980-01-01 00:00:00	9	de	172940937	Yes		Disagree	Strongly disagree	Strongly agree	Disagree	Strongly agree	Strongly agree			Unlikely	Unlikely	Likely	Neutral	Strongly agree	Neutral	A3	8	A3								Very likely	Likely	Unlikely	Agree	Disagree	Neutral	Strongly disagree	Disagree		Agree	Strongly agree	Disagree	Strongly disagree	Agree	Agree	Agree	Neutral	26-35
528	Student & faculty associate	1980-01-01 00:00:00	9	de	1347042729	Yes		Agree	Agree	Strongly agree	Agree	Strongly agree	Strongly agree			Neutral	Unlikely	Very likely	Agree	Agree	Strongly agree	B1	1	B1								Likely	Unlikely	Likely	Agree	Disagree	Agree	Strongly agree	Strongly agree			Agree	Neutral	Disagree	Neutral	Agree	Agree	Neutral	18-25
529	Student & faculty associate	1980-01-01 00:00:00	9	de	123751584	Yes		Agree	Neutral	Strongly agree	Agree	Strongly agree	Strongly agree			Unlikely	Unlikely	Very likely	Agree	Agree	Strongly agree	B4	4	B4								Very likely	Likely	Neutral	Agree	Disagree	Agree	Strongly agree	Agree	Agree		Agree	Agree	Agree	Agree	Strongly agree	Agree	Neutral	<18
530	Student & faculty associate	1980-01-01 00:00:00	9	de	1967407886	Yes		Agree	Neutral	Strongly agree	Disagree	Agree	Agree			Unlikely	Unlikely	Very likely	Strongly agree	Strongly agree	Strongly agree	B1	1	B1								Very likely	Unlikely	Unlikely	Agree	Disagree	Agree	Agree	Neutral			Agree	Neutral	Neutral	Agree	Agree	Agree	Agree	26-35
531	Student & faculty associate	1980-01-01 00:00:00	9	de	929875014	Yes		Neutral	Agree	Strongly agree	Neutral	Strongly agree	Strongly agree			Unlikely	Unlikely	Likely	Disagree	Disagree	Strongly agree	A1	6	A1								Unlikely	Likely	Unlikely	Agree	Disagree	Agree	Neutral	Agree		Neutral	Disagree	Neutral	Disagree	Neutral	Agree	Agree	Disagree	18-25
532	Student & faculty associate		1	de	1559373402	Yes
533	Student & faculty associate	1980-01-01 00:00:00	9	en	1367106891	Yes		Agree	Agree	Agree	Neutral	Agree	Strongly agree			Unlikely	Unlikely	Very likely	Agree	Agree	Strongly agree	A3	8	A3								Very likely	Likely	Unlikely	Disagree	Disagree	Agree	Agree	Disagree		Strongly agree	Agree	Agree	Agree	Agree	Agree	Agree	Neutral	36-50
534	Student & faculty associate	1980-01-01 00:00:00	9	de	1802280470	Yes		Disagree	Neutral	Agree	Neutral	Agree	Agree			Neutral	Unlikely	Very likely	Strongly agree	Strongly agree	Agree	B2	2	B2								Unlikely	Likely	Very likely	Neutral	Neutral	Disagree	Agree	Strongly agree	Neutral		Agree	Neutral	Disagree	Disagree	Neutral	Disagree	Strongly disagree	26-35
535	Student & faculty associate	1980-01-01 00:00:00	9	de	1180098868	Yes		Agree	Agree	Strongly agree	Agree	Agree	Strongly agree			Very unlikely	Unlikely	Very likely	Agree	Agree	Strongly agree	A1	6	A1								Unlikely	Likely	Unlikely	Neutral	Strongly disagree	Agree	Disagree	Strongly agree		Agree	Disagree	Neutral	Agree	Agree	Agree	Agree	Neutral	26-35
536	Student & faculty associate	1980-01-01 00:00:00	9	de	2108692137	Yes		Agree	Disagree	Strongly agree	Disagree	Strongly agree	Strongly agree			Likely	Unlikely	Unlikely	Agree	Agree	Disagree	B3	3	B3								Very likely	Unlikely	Unlikely	Disagree	Disagree	Agree	Agree	Disagree			Agree	Neutral	Agree	Neutral	Agree	Agree	Agree	26-35
537	Student & faculty associate	1980-01-01 00:00:00	9	de	2035387530	Yes		Disagree	Agree	Agree	Agree	Strongly agree	Strongly agree			Very likely	Likely	Neutral	Neutral	Neutral	Neutral	A2	7	A2								Likely	Neutral	Very likely	Neutral	Neutral	Disagree	Neutral	Strongly disagree	Agree	Strongly agree	Agree	Strongly agree	Agree	Agree	Agree	Neutral	Disagree	51-65
538	Student & faculty associate	1980-01-01 00:00:00	9	de	847797962	Yes		Agree	Neutral	Agree	Neutral	Agree	Agree			Likely	Likely	Likely	Agree	Agree	Disagree	B2	2	B2								Very likely	Likely	Neutral	Agree	Strongly disagree	Neutral	Strongly agree	Strongly agree	Agree		Strongly agree	Agree	Neutral	Agree	Agree	Strongly agree	Neutral	18-25
539	Student & faculty associate	1980-01-01 00:00:00	9	de	83421666	Yes		Agree	Agree	Agree	Disagree	Strongly agree	Strongly agree			Very unlikely	Very unlikely	Very likely	Agree	Agree	Strongly agree	A3	8	A3								Likely	Unlikely	Very unlikely	Neutral	Neutral	Agree	Agree	Strongly agree		Agree	Agree	Agree	Neutral	Agree	Neutral	Agree	Agree	36-50
540	Student & faculty associate	1980-01-01 00:00:00	9	de	1499719816	Yes		Strongly agree	Strongly agree	Strongly agree	Agree	Agree	Neutral			Unlikely	Neutral	Very likely	Agree	Agree	Strongly agree	B4	4	B4								Unlikely	Unlikely	Likely	Agree	Strongly disagree	Agree	Strongly agree	Strongly agree	Agree		Agree	Agree	Agree	Neutral	Agree	Strongly agree	Agree	26-35
541	Student & faculty associate	1980-01-01 00:00:00	9	de	1211804712	Yes		Strongly agree	Disagree	Strongly agree	Disagree	Neutral	Strongly agree			Very unlikely	Unlikely	Likely	Strongly agree	Strongly agree	Agree	A3	8	A3								Unlikely	Unlikely	Likely	Agree	Disagree	Disagree	Agree	Neutral		Disagree	Agree	Neutral	Neutral	Disagree	Strongly disagree	Neutral	Disagree	26-35
542	Student & faculty associate	1980-01-01 00:00:00	9	de	722966415	Yes		Strongly agree	Agree	Strongly agree	Neutral	Strongly agree	Strongly agree			Very unlikely	Unlikely	Very likely	Agree	Agree	Strongly agree	A0	5	A0								Unlikely	Likely	Unlikely	Neutral	Neutral	Agree	Agree			Agree		Neutral			Agree		Agree	18-25
543	Student & faculty associate	1980-01-01 00:00:00	9	de	14971397	Yes		Agree	Strongly disagree	Strongly agree	Strongly disagree	Strongly agree	Strongly agree			Likely	Unlikely	Very likely	Agree	Agree	Strongly agree	B3	3	B3								Very likely	Unlikely	Likely	Strongly agree	Strongly disagree	Disagree	Disagree	Strongly agree			Strongly disagree	Agree	Agree	Agree	Agree	Agree	Disagree	26-35
544	Student & faculty associate	1980-01-01 00:00:00	9	de	1985775365	Yes		Strongly agree	Agree	Agree	Agree	Disagree	Strongly agree			Unlikely	Unlikely	Very likely	Agree	Strongly agree	Strongly agree	B1	1	B1								Unlikely	Likely	Likely	Agree	Disagree	Agree	Agree	Agree			Neutral	Neutral	Neutral	Agree	Agree	Agree	Agree	18-25
545	Student & faculty associate	1980-01-01 00:00:00	9	de	1537933729	Yes		Strongly agree	Agree	Strongly agree	Agree	Agree	Strongly agree			Unlikely	Likely	Very likely	Agree	Agree	Strongly agree	A4	9	A4								Likely	Very likely	Unlikely	Agree	Disagree	Agree	Agree	Agree	Agree	Agree	Neutral	Disagree	Agree	Neutral	Agree	Agree	Agree	26-35
546	Student & faculty associate	1980-01-01 00:00:00	9	de	936402929	Yes		Agree	Neutral	Agree	Neutral	Agree	Strongly agree			Unlikely	Unlikely	Very likely	Strongly agree	Strongly agree	Strongly agree	B4	4	B4								Likely	Likely	Likely	Strongly agree	Disagree	Neutral	Strongly agree	Strongly agree	Strongly agree		Agree	Agree	Agree	Neutral	Neutral	Agree	Agree	26-35
547	Student & faculty associate	1980-01-01 00:00:00	9	de	39494155	Yes		Agree	Agree	Strongly agree	Neutral	Strongly agree	Strongly agree			Very likely	Unlikely	Unlikely	Neutral	Strongly agree	Agree	A2	7	A2								Unlikely	Unlikely	Very likely	Strongly agree	Strongly disagree	Neutral	Strongly agree	Agree	Strongly agree	Strongly agree	Strongly agree	Agree	Agree	Agree	Strongly agree	Strongly agree	Agree	18-25
548	Student & faculty associate	1980-01-01 00:00:00	9	de	1876082553	Yes		Agree	Neutral	Agree	Neutral	Agree	Strongly agree			Very unlikely	Very unlikely	Very likely	Strongly agree	Strongly agree	Strongly agree	A3	8	A3								Neutral	Very likely	Unlikely	Agree	Disagree	Agree	Agree	Agree		Agree	Neutral	Agree	Agree	Agree	Agree	Agree	Disagree	26-35
549	Student & faculty associate	1980-01-01 00:00:00	9	de	449501174	Yes		Agree	Neutral	Strongly agree	Disagree	Strongly agree	Strongly agree			Very unlikely	Unlikely	Likely	Neutral	Agree	Neutral	A4	9	A4								Likely	Likely	Unlikely	Agree	Disagree	Agree	Agree	Agree	Agree	Agree	Agree	Agree	Agree	Agree	Disagree	Agree	Disagree	18-25
550	Student & faculty associate	1980-01-01 00:00:00	9	de	992006273	Yes		Neutral	Strongly disagree	Strongly agree	Strongly disagree	Agree	Strongly agree			Very likely	Unlikely	Unlikely	Agree	Strongly agree	Disagree	A3	8	A3								Likely	Neutral	Very unlikely	Strongly disagree	Agree	Disagree	Agree	Agree		Strongly agree	Strongly agree	Agree	Agree	Disagree	Agree	Agree	Strongly disagree	18-25
551	Student & faculty associate	1980-01-01 00:00:00	9	de	500636138	Yes		Agree	Agree	Strongly agree	Neutral	Agree	Strongly agree			Unlikely	Neutral	Very likely	Agree	Agree	Agree	A2	7	A2								Likely	Likely	Unlikely	Disagree	Disagree	Agree	Agree	Neutral	Agree	Agree	Agree	Neutral	Agree	Neutral	Disagree	Disagree	Neutral	51-65
552	Student & faculty associate	1980-01-01 00:00:00	9	de	706495624	Yes		Agree	Disagree	Agree	Disagree	Agree	Agree			Unlikely	Neutral	Very likely	Agree	Agree	Agree	A0	5	A0								Likely	Very likely	Unlikely	Agree	Disagree	Agree	Agree			Strongly agree		Agree			Agree		Disagree	26-35
553	Student & faculty associate	1980-01-01 00:00:00	9	de	782061243	Yes		Strongly agree	Agree	Strongly agree	Strongly agree	Agree	Strongly agree			Unlikely	Unlikely	Very likely	Disagree	Agree	Strongly agree	A3	8	A3								Likely	Likely	Unlikely	Disagree	Disagree	Agree	Agree	Disagree		Agree	Agree	Disagree	Agree	Agree	Agree	Strongly agree	Agree	26-35
554	Student & faculty associate	1980-01-01 00:00:00	9	de	282709342	Yes		Strongly agree	Neutral	Agree	Neutral	Agree	Agree			Unlikely	Unlikely	Very likely	Strongly agree	Strongly agree	Strongly agree	B3	3	B3								Likely	Very unlikely	Neutral	Disagree	Disagree	Agree	Strongly agree	Strongly agree			Agree	Agree	Agree	Agree	Agree	Agree	Agree	26-35
555	Student & faculty associate	1980-01-01 00:00:00	9	de	1479270563	Yes		Strongly agree	Neutral	Strongly agree	Agree	Strongly agree	Strongly agree			Unlikely	Likely	Very likely	Strongly agree	Strongly agree	Neutral	A1	6	A1								Neutral	Very likely	Likely	Disagree	Neutral	Agree	Agree	Strongly agree		Agree	Agree	Neutral	Neutral	Agree	Agree	Strongly agree	Agree	26-35
556	Student & faculty associate	1980-01-01 00:00:00	9	de	1993563746	Yes		Agree	Strongly agree	Strongly agree	Agree	Strongly agree	Strongly agree			Unlikely	Unlikely	Very likely	Agree	Agree	Strongly agree	A4	9	A4								Unlikely	Unlikely	Likely	Neutral	Neutral	Neutral	Agree	Strongly agree	Agree	Agree	Agree	Agree	Agree	Neutral	Neutral	Neutral	Agree	36-50
557	Student & faculty associate	1980-01-01 00:00:00	9	en	362929547	Yes		Disagree	Disagree	Strongly agree	Strongly disagree	Strongly agree	Strongly agree			Unlikely	Very likely	Very likely	Strongly agree	Agree	Strongly agree	B3	3	B3								Very unlikely	Likely	Very likely	Neutral	Neutral	Agree	Agree	Strongly agree			Disagree	Agree	Agree	Strongly agree	Strongly agree	Agree	Disagree	18-25
558	Student & faculty associate	1980-01-01 00:00:00	9	de	726133046	Yes		Strongly agree	Strongly disagree	Neutral	Strongly disagree	Neutral	Strongly agree			Very unlikely	Very unlikely	Very likely	Strongly agree	Agree	Neutral	A4	9	A4								Very unlikely	Very unlikely	Very likely	Strongly disagree	Strongly disagree	Neutral	Strongly agree	Neutral	Strongly disagree	Disagree	Strongly disagree	Disagree	Neutral	Strongly disagree	Strongly disagree	Agree	Strongly disagree	26-35
559	Student & faculty associate			en	866287055	N/A
560	Student & faculty associate	1980-01-01 00:00:00	9	de	1223318379	Yes		Agree	Neutral	Agree	Agree	Strongly agree	Strongly agree			Very unlikely	Unlikely	Very likely	Agree	Agree	Strongly agree	B2	2	B2								Likely	Very unlikely	Neutral	Disagree	Strongly disagree	Agree	Agree	Neutral	Agree		Strongly agree	Agree	Neutral	Agree	Strongly agree	Strongly agree	Disagree	26-35
561	Student & faculty associate	1980-01-01 00:00:00	9	de	1518666233	Yes		Agree	Strongly disagree	Strongly agree	Strongly disagree	Strongly agree	Strongly agree			Likely	Unlikely	Likely	Strongly agree	Strongly agree	Neutral	B2	2	B2								Very likely	Unlikely	Unlikely	Neutral	Neutral	Strongly agree	Strongly agree	Neutral	Strongly agree		Strongly agree	Agree	Agree	Agree	Agree	Agree	Strongly disagree	36-50
562	Student & faculty associate	1980-01-01 00:00:00	9	de	1399214558	Yes		Strongly agree	Agree	Agree	Agree	Agree	Strongly agree			Very unlikely	Unlikely	Very likely	Neutral	Strongly agree	Strongly agree	A1	6	A1								Likely	Likely	Unlikely	Neutral	Neutral	Disagree	Agree	Strongly agree		Agree	Agree	Disagree	Disagree	Neutral	Disagree	Agree	Agree	26-35
563	Student & faculty associate	1980-01-01 00:00:00	9	de	1179225743	Yes		Agree	Agree	Strongly agree	Disagree	Strongly agree	Agree			Unlikely	Unlikely	Very likely	Agree	Strongly agree	Strongly agree	A4	9	A4								Likely	Unlikely	Very likely	Disagree	Disagree	Neutral	Agree	Neutral	Neutral	Neutral	Agree	Neutral	Agree	Neutral	Agree	Agree	Disagree	26-35
564	Student & faculty associate	1980-01-01 00:00:00	9	en	1788337207	Yes		Strongly agree	Agree	Strongly agree	Neutral	Strongly agree	Strongly agree			Unlikely	Very unlikely	Very likely	Strongly agree	Agree	Agree	B1	1	B1								Likely	Neutral	Neutral	Agree	Disagree	Agree	Agree	Agree			Agree	Agree	Agree	Neutral	Agree	Agree	Agree	26-35
565	Student & faculty associate	1980-01-01 00:00:00	9	de	108719466	Yes		Agree	Agree	Strongly agree	Neutral	Strongly agree	Strongly agree			Unlikely	Neutral	Very likely	Agree	Strongly agree	Strongly agree	A3	8	A3								Likely	Likely	Very unlikely	Neutral	Neutral	Disagree	Agree	Neutral		Strongly agree	Agree	Neutral	Neutral	Agree	Agree	Agree	Agree	51-65
566	Student & faculty associate	1980-01-01 00:00:00	9	de	609621947	Yes		Strongly agree	Strongly disagree	Strongly agree	Strongly disagree	Agree	Strongly agree			Unlikely	Unlikely	Very likely	Strongly agree	Agree	Agree	B4	4	B4								Likely	Very unlikely	Neutral	Agree	Disagree	Disagree	Strongly agree	Neutral	Agree		Disagree	Neutral	Agree	Neutral	Agree	Agree	Disagree	26-35
567	Student & faculty associate	1980-01-01 00:00:00	9	de	1534326933	Yes		Agree	Disagree	Strongly agree	Neutral	Agree	Strongly agree			Unlikely	Unlikely	Very likely	Agree	Agree	Neutral	B3	3	B3								Neutral	Unlikely	Likely	Agree	Strongly disagree	Neutral	Neutral	Agree			Neutral	Agree	Agree	Agree	Agree	Agree	Agree	18-25
568	Student & faculty associate	1980-01-01 00:00:00	9	de	1953837268	Yes		Agree	Neutral	Strongly agree	Disagree	Agree	Strongly agree			Neutral	Very likely	Likely	Agree	Agree	Strongly agree	A4	9	A4								Very unlikely	Neutral	Likely	Agree	Neutral	Neutral	Neutral	Strongly agree	Strongly agree	Disagree	Agree	Neutral	Agree	Agree	Agree	Agree	Agree	18-25
569	Student & faculty associate	1980-01-01 00:00:00	9	de	540571163	Yes		Disagree	Disagree	Agree	Agree	Agree	Strongly agree			Likely	Unlikely	Very likely	Agree	Strongly agree	Neutral	A1	6	A1								Very likely	Unlikely	Unlikely	Disagree	Disagree	Neutral	Agree	Neutral		Agree	Agree	Disagree	Neutral	Agree	Agree	Agree	Neutral	51-65
570	Student & faculty associate	1980-01-01 00:00:00	9	de	1288485963	Yes		Agree	Agree	Strongly agree	Neutral	Strongly agree	Strongly agree			Unlikely	Neutral	Very likely	Strongly agree	Strongly agree	Strongly agree	B2	2	B2								Neutral	Likely	Likely	Agree	Disagree	Agree	Strongly agree	Agree	Neutral		Strongly agree	Neutral	Agree	Neutral	Agree	Agree	Neutral	18-25
571	Student & faculty associate	1980-01-01 00:00:00	9	de	1163427961	Yes		Strongly agree	Disagree	Strongly agree	Disagree	Strongly agree	Strongly agree			Likely	Unlikely	Very likely	Agree	Agree	Strongly agree	A2	7	A2								Very likely	Unlikely	Very likely	Disagree	Disagree	Agree	Agree	Agree	Agree	Agree	Neutral	Agree	Agree	Agree	Agree	Agree	Agree	51-65
572	Student & faculty associate	1980-01-01 00:00:00	9	de	1035033355	Yes		Strongly agree	Neutral	Strongly agree	Neutral	Strongly agree	Strongly agree			Very likely	Very likely	Very likely	Strongly agree	Strongly agree	Strongly agree	B1	1	B1								Unlikely	Unlikely	Very likely	Neutral	Neutral	Neutral	Strongly agree	Strongly agree			Strongly agree	Strongly agree	Strongly agree	Strongly agree	Strongly agree	Strongly agree	Strongly agree	>65
573	Student & faculty associate		2	de	669551916	Yes
574	Student & faculty associate	1980-01-01 00:00:00	9	de	127556149	Yes		Strongly agree	Neutral	Strongly agree	Neutral	Agree	Agree			Likely	Very likely	Unlikely	Agree	Agree	Agree	A3	8	A3								Very likely	Very likely	Unlikely	Neutral	Agree	Disagree	Disagree	Agree		Agree	Disagree	Disagree	Agree	Agree	Agree	Agree	Disagree	18-25
575	Student & faculty associate	1980-01-01 00:00:00	9	de	874090590	Yes		Neutral	Strongly disagree	Strongly agree	Strongly disagree	Strongly agree	Strongly agree			Unlikely	Very likely	Very unlikely	Strongly agree	Strongly agree	Disagree	A4	9	A4								Very likely	Unlikely	Very unlikely	Neutral	Strongly disagree	Strongly agree	Strongly agree	Disagree	Strongly agree	Strongly agree	Agree	Agree	Agree	Strongly agree	Strongly agree	Strongly agree	Neutral	51-65
576	Student & faculty associate		2	de	392513141	Yes
577	Student & faculty associate		6	de	30140100	Yes		Strongly agree	Agree	Strongly agree	Neutral	Strongly agree	Strongly agree			Very unlikely	Very unlikely	Very likely	Neutral	Strongly agree	Agree		9	A4
578	Student & faculty associate	1980-01-01 00:00:00	9	de	754812974	Yes		Agree	Disagree	Strongly agree	Strongly disagree	Strongly agree	Strongly agree			Very unlikely	Unlikely	Very likely	Agree	Disagree	Strongly agree	A3	8	A3								Unlikely	Very likely	Very likely	Agree	Disagree	Agree	Agree	Disagree		Agree	Agree	Agree	Strongly agree	Agree	Strongly agree	Strongly agree	Strongly disagree	26-35
579	Student & faculty associate		3	de	123273590	Yes		Strongly agree
580	Student & faculty associate	1980-01-01 00:00:00	9	de	242269135	Yes		Agree	Disagree	Strongly agree	Disagree	Strongly agree	Strongly agree			Very unlikely	Likely	Very likely	Strongly agree	Strongly agree	Strongly agree	B1	1	B1								Likely	Unlikely	Very likely	Agree	Disagree	Agree	Agree	Strongly agree			Strongly agree	Agree	Neutral	Agree	Agree	Strongly agree	Agree	26-35
581	Student & faculty associate	1980-01-01 00:00:00	9	de	268165321	Yes		Agree	Disagree	Strongly agree	Disagree	Strongly agree	Strongly agree			Unlikely	Unlikely	Very likely	Agree	Agree	Strongly agree	B2	2	B2								Very likely	Neutral	Unlikely	Agree	Strongly disagree	Agree	Agree	Agree	Agree		Agree	Neutral	Agree	Agree	Agree	Agree	Agree	51-65
582	Student & faculty associate	1980-01-01 00:00:00	9	de	997256430	Yes		Agree	Disagree	Strongly agree	Strongly disagree	Strongly agree	Strongly agree			Unlikely	Unlikely	Very likely	Agree	Agree	Strongly agree	A4	9	A4								Very likely	Neutral	Very unlikely	Agree	Disagree	Agree	Agree	Disagree	Strongly agree	Strongly agree	Agree	Agree	Agree	Agree	Strongly agree	Agree	Agree	>65
583	Student & faculty associate	1980-01-01 00:00:00	9	de	987794841	Yes		Strongly agree	Agree	Strongly agree	Neutral	Strongly agree	Agree			Unlikely	Likely	Very likely	Strongly agree	Strongly agree	Strongly agree	B4	4	B4								Very likely	Unlikely	Unlikely	Agree	Disagree	Agree	Agree	Strongly agree	Agree		Strongly agree	Agree	Agree	Agree	Agree	Agree	Agree	18-25
584	Student & faculty associate	1980-01-01 00:00:00	9	de	1209688567	Yes		Strongly agree	Neutral	Strongly agree	Agree	Strongly agree	Strongly agree			Very unlikely	Unlikely	Very likely	Strongly agree	Strongly agree	Strongly agree	A1	6	A1								Very likely	Unlikely	Very unlikely	Strongly agree	Disagree	Strongly agree	Agree	Strongly disagree		Strongly agree	Agree	Agree	Neutral	Strongly agree	Agree	Agree	Strongly agree	51-65
585	Student & faculty associate	1980-01-01 00:00:00	9	de	204457294	Yes		Agree	Neutral	Agree	Disagree	Agree	Agree			Unlikely	Unlikely	Very likely	Strongly disagree	Strongly disagree	Agree	A3	8	A3								Neutral	Likely	Neutral	Agree	Neutral	Disagree	Agree	Agree		Neutral	Strongly disagree	Neutral	Disagree	Disagree	Disagree	Neutral	Strongly disagree	51-65
586	Student & faculty associate	1980-01-01 00:00:00	9	de	739581652	Yes		Strongly agree	Agree	Strongly agree	Agree	Disagree	Strongly agree			Very unlikely	Very unlikely	Very likely	Strongly agree	Strongly agree	Strongly agree	A3	8	A3								Very unlikely	Very unlikely	Very likely	Strongly agree	Strongly disagree	Disagree	Agree	Neutral		Disagree	Strongly disagree	Disagree	Strongly disagree	Strongly disagree	Disagree	Neutral	Strongly disagree	26-35
587	Student & faculty associate	1980-01-01 00:00:00	9	de	1813623157	Yes		Neutral	Neutral	Strongly agree	Neutral	Strongly agree	Strongly agree			Very unlikely	Unlikely	Very likely	Agree	Strongly agree	Strongly agree	B1	1	B1								Unlikely	Unlikely	Likely	Agree	Disagree	Neutral	Agree	Neutral			Agree	Disagree	Neutral	Disagree	Disagree	Disagree	Disagree	36-50
588	Student & faculty associate	1980-01-01 00:00:00	9	de	1798077225	Yes		Agree	Disagree	Agree	Agree	Agree	Agree			Neutral	Unlikely	Very likely	Agree	Agree	Agree	B1	1	B1								Likely	Likely	Likely	Agree	Disagree	Agree	Agree	Agree			Agree	Agree	Agree	Agree	Agree	Agree	Agree	26-35
589	Student & faculty associate			de	1669721573	N/A
590	Student & faculty associate	1980-01-01 00:00:00	9	de	41072677	Yes		Agree	Agree	Strongly agree	Neutral	Strongly agree	Strongly agree			Unlikely	Unlikely	Very likely	Strongly agree	Agree	Strongly agree	B4	4	B4								Very likely	Unlikely	Unlikely	Disagree	Disagree	Strongly agree	Strongly agree	Strongly agree	Strongly agree		Strongly agree	Neutral	Neutral	Agree	Agree	Strongly agree	Neutral	36-50
591	Student & faculty associate			en	1252509223	N/A
592	Student & faculty associate		6	de	1423833072	Yes		Agree	Neutral	Neutral	Neutral	Neutral	Neutral			Unlikely	Likely	Very likely	Strongly agree	Strongly agree	Strongly agree		8	A3
593	Student & faculty associate		2	de	1723903368	Yes
594	Student & faculty associate	1980-01-01 00:00:00	9	de	1552412217	Yes		Strongly agree	Neutral	Strongly agree	Neutral	Strongly agree	Strongly agree			Very unlikely	Unlikely	Very likely	Strongly agree	Strongly agree	Strongly agree	B3	3	B3								Likely	Unlikely	Unlikely	Strongly agree	Strongly disagree	Agree	Agree	Strongly agree			Agree	Agree	Agree	Disagree	Agree	Agree	Disagree	26-35
595	Student & faculty associate	1980-01-01 00:00:00	9	de	952558243	Yes		Agree	Disagree	Disagree	Strongly disagree	Agree	Agree			Unlikely	Unlikely	Very likely	Disagree	Agree	Strongly agree	B1	1	B1								Likely	Unlikely	Unlikely	Disagree	Disagree	Agree	Strongly agree	Strongly agree			Strongly agree	Agree	Agree	Agree	Agree	Agree	Neutral	26-35
596	Student & faculty associate		8	de	1747618991	Yes		Strongly agree	Strongly disagree	Strongly agree	Agree	Neutral	Neutral			Very likely	Very likely	Very likely	Disagree	Neutral	Neutral	B4	4	B4								Very likely	Likely	Unlikely	Disagree	Neutral	Strongly agree	Neutral	Strongly agree	Strongly agree		Strongly agree	Strongly agree	Strongly agree	Strongly agree	Strongly agree	Strongly agree	Strongly agree
597	Student & faculty associate	1980-01-01 00:00:00	9	de	721559864	Yes		Neutral	Agree	Strongly agree	Neutral	Strongly agree	Agree			Very likely	Unlikely	Very likely	Strongly agree	Strongly agree	Strongly agree	A4	9	A4								Very likely	Unlikely	Unlikely	Strongly agree	Strongly disagree	Neutral	Agree	Strongly agree	Agree	Agree	Agree	Neutral	Neutral	Agree	Agree	Agree	Neutral	>65
598	Student & faculty associate	1980-01-01 00:00:00	9	de	390389893	Yes		Agree	Disagree	Agree	Disagree	Strongly agree	Strongly agree			Unlikely	Likely	Unlikely	Agree	Agree	Neutral	B1	1	B1								Likely	Very likely	Unlikely	Agree	Disagree	Agree	Agree	Agree			Agree	Agree	Agree	Agree	Agree	Agree	Neutral	>65
599	Student & faculty associate	1980-01-01 00:00:00	9	de	1416894215	Yes		Agree	Strongly disagree	Strongly agree	Strongly disagree	Strongly agree	Agree			Very likely	Unlikely	Likely	Strongly agree	Strongly agree	Agree	A0	5	A0								Likely	Unlikely	Very likely	Agree	Strongly disagree	Disagree	Disagree			Strongly disagree		Agree			Neutral		Disagree	36-50
600	Student & faculty associate	1980-01-01 00:00:00	9	de	1194105443	Yes		Strongly agree	Agree	Neutral	Agree	Strongly agree	Strongly agree			Very unlikely	Neutral	Very likely	Agree	Agree	Strongly agree	B1	1	B1								Very likely	Neutral	Neutral	Agree	Disagree	Agree	Strongly agree	Strongly agree			Strongly agree	Agree	Neutral	Agree	Agree	Strongly agree	Strongly agree	26-35
601	Student & faculty associate			en	1118914746	N/A
602	Student & faculty associate	1980-01-01 00:00:00	9	de	384617912	Yes		Agree	Disagree	Strongly agree	Strongly disagree	Agree	Strongly agree			Very unlikely	Unlikely	Very likely	Agree	Agree	Strongly agree	A3	8	A3								Unlikely	Likely	Very likely	Agree	Disagree	Agree	Disagree	Neutral		Agree	Disagree	Neutral	Neutral	Agree	Agree	Agree	Agree	51-65
603	Student & faculty associate		5	de	1898964148	Yes		Strongly agree	Agree	Strongly agree	Agree	Agree	Neutral
604	Student & faculty associate	1980-01-01 00:00:00	9	de	461876825	Yes		Agree	Agree	Strongly agree	Neutral	Strongly agree	Strongly agree			Very likely	Unlikely	Likely	Strongly agree	Strongly agree	Agree	B4	4	B4								Very likely	Very likely	Very likely	Agree	Disagree	Agree	Agree	Disagree	Agree		Agree	Neutral	Neutral	Agree	Agree	Agree	Agree	36-50
605	Student & faculty associate	1980-01-01 00:00:00	9	de	82263939	Yes		Agree	Disagree	Strongly agree	Disagree	Strongly agree	Strongly agree			Very likely	Very likely	Very likely	Strongly agree	Strongly agree	Strongly agree	B4	4	B4								Likely	Neutral	Very likely	Neutral	Neutral	Agree	Strongly agree	Agree	Agree		Agree	Neutral	Neutral	Neutral	Agree	Agree	Neutral	36-50
606	Student & faculty associate	1980-01-01 00:00:00	9	de	102002145	Yes		Agree	Agree	Agree	Neutral	Agree	Agree			Unlikely	Likely	Likely	Agree	Agree	Agree	B3	3	B3								Likely	Unlikely	Unlikely	Disagree	Agree	Agree	Agree	Agree			Agree	Neutral	Agree	Agree	Agree	Agree	Neutral	26-35
607	Student & faculty associate	1980-01-01 00:00:00	9	de	131596150	Yes		Agree	Agree	Agree	Disagree	Agree	Strongly agree			Neutral	Unlikely	Very likely	Agree	Strongly agree	Agree	A0	5	A0								Very likely	Neutral	Unlikely	Disagree	Neutral	Agree	Strongly agree			Strongly agree		Agree			Strongly agree		Disagree	18-25
608	Student & faculty associate		6	de	2035239226	Yes		Disagree	Neutral	Strongly agree	Disagree	Strongly agree	Strongly agree			Unlikely	Neutral	Very likely	Neutral	Neutral	Strongly agree		7	A2
609	Student & faculty associate			en	1806294762	N/A
610	Student & faculty associate		2	de	1485297090	Yes
611	Student & faculty associate	1980-01-01 00:00:00	9	de	1579220484	Yes		Strongly agree	Neutral	Strongly agree	Neutral	Agree	Strongly agree			Unlikely	Neutral	Very likely	Strongly agree	Strongly agree	Agree	B4	4	B4								Likely	Likely	Neutral	Strongly agree	Strongly disagree	Neutral	Strongly agree	Strongly agree	Neutral		Disagree	Agree	Strongly agree	Neutral	Agree	Agree	Strongly agree	18-25
612	Student & faculty associate	1980-01-01 00:00:00	9	de	270388311	Yes		Agree	Strongly disagree	Strongly agree	Disagree	Strongly agree	Strongly agree			Unlikely	Unlikely	Very likely	Strongly agree	Strongly agree	Agree	B3	3	B3								Likely	Very likely	Unlikely	Strongly agree	Strongly disagree	Agree	Strongly agree	Disagree			Disagree	Neutral	Agree	Disagree	Strongly agree	Strongly agree	Agree	51-65
613	Student & faculty associate			en	374573109	N/A
614	Student & faculty associate		3	de	1416581575	Yes		Agree
615	Student & faculty associate	1980-01-01 00:00:00	9	de	1626428799	Yes		Strongly agree	Neutral	Strongly agree	Neutral	Neutral	Strongly agree			Unlikely	Neutral	Very likely	Agree	Agree	Strongly agree	A2	7	A2								Neutral	Very likely	Unlikely	Neutral	Neutral	Agree	Agree	Strongly agree	Strongly agree	Agree	Strongly agree	Agree	Agree	Agree	Strongly agree	Strongly agree	Neutral	26-35
616	Student & faculty associate			en	1706190771	N/A
617	Student & faculty associate	1980-01-01 00:00:00	9	de	1252134418	Yes		Strongly agree	Agree	Agree	Agree	Agree	Agree			Likely	Likely	Very likely	Agree	Agree	Strongly agree	B4	4	B4								Neutral	Likely	Very likely	Neutral	Neutral	Agree	Strongly agree	Agree	Agree		Agree	Agree	Agree	Agree	Agree	Agree	Agree	26-35
618	Student & faculty associate		6	de	1995596975	Yes		Strongly agree	Agree	Strongly agree	Agree	Neutral	Strongly agree			Unlikely	Likely	Very likely	Neutral	Agree	Agree		8	A3
619	Student & faculty associate			en	1776182047	N/A
620	Student & faculty associate		1	de	690534770	Yes
621	Student & faculty associate	1980-01-01 00:00:00	9	de	1006234085	Yes		Strongly agree	Agree	Strongly agree	Disagree	Agree	Strongly agree			Unlikely	Likely	Likely	Agree	Strongly agree	Neutral	B3	3	B3								Likely	Likely	Unlikely	Strongly disagree	Strongly disagree	Agree	Agree	Strongly disagree			Agree	Neutral	Neutral	Agree	Agree	Strongly agree	Agree	36-50
622	Student & faculty associate			en	2009318734	N/A
623	Student & faculty associate	1980-01-01 00:00:00	9	de	1547985871	Yes		Agree	Neutral	Agree	Neutral	Strongly agree	Agree			Unlikely	Neutral	Very likely	Agree	Agree	Agree	B2	2	B2								Likely	Neutral	Neutral	Disagree	Disagree	Neutral	Neutral	Neutral	Agree		Agree	Disagree	Agree	Neutral	Disagree	Agree	Agree	51-65
624	Student & faculty associate			en	300689961	N/A
625	Student & faculty associate	1980-01-01 00:00:00	9	de	1293263193	Yes		Strongly agree	Disagree	Agree	Agree	Neutral	Agree			Very unlikely	Unlikely	Very likely	Agree	Agree	Strongly agree	A0	5	A0								Unlikely	Likely	Unlikely	Agree	Strongly disagree	Strongly agree	Strongly agree			Strongly agree		Agree			Strongly agree		Agree	26-35
626	Student & faculty associate	1980-01-01 00:00:00	9	de	770303652	Yes		Agree	Agree	Strongly agree	Agree	Strongly agree	Strongly agree			Unlikely	Unlikely	Very likely	Agree	Agree	Neutral	A3	8	A3								Very likely	Likely	Unlikely	Disagree	Disagree	Agree	Agree	Neutral		Agree	Neutral	Neutral	Agree	Agree	Agree	Agree	Neutral	26-35
627	Student & faculty associate	1980-01-01 00:00:00	9	de	1712019463	Yes		Agree	Strongly disagree	Strongly agree	Strongly disagree	Strongly agree	Strongly agree			Unlikely	Likely	Very likely	Neutral	Agree	Agree	A0	5	A0								Likely	Very likely	Unlikely	Neutral	Neutral	Neutral	Strongly disagree			Agree		Disagree			Neutral		Strongly disagree	18-25
628	Student & faculty associate	1980-01-01 00:00:00	9	de	1087515777	Yes		Strongly agree	Neutral	Strongly agree	Disagree	Strongly agree	Strongly agree			Unlikely	Unlikely	Likely	Agree	Agree	Neutral	B4	4	B4								Very likely	Unlikely	Unlikely	Neutral	Neutral	Agree	Agree	Disagree	Agree		Neutral	Agree	Agree	Agree	Agree	Agree	Neutral	51-65
629	Student & faculty associate			en	547880879	N/A
630	Student & faculty associate			en	883351344	N/A
631	Student & faculty associate			en	110181775	N/A
632	Student & faculty associate			en	1081151871	N/A
633	Student & faculty associate			de	1095982563	N/A
634	Student & faculty associate			en	2067237020	N/A
635	Student & faculty associate		3	de	1776278146	Yes		Agree
636	Student & faculty associate			en	1676982502	N/A
637	Student & faculty associate	1980-01-01 00:00:00	9	de	1311874736	Yes		Agree	Disagree	Agree	Neutral	Strongly agree	Strongly agree			Unlikely	Unlikely	Very likely	Agree	Agree	Agree	B2	2	B2								Likely	Unlikely	Neutral	Agree	Disagree	Agree	Agree	Disagree	Agree		Agree	Neutral	Agree	Neutral	Agree	Strongly agree	Neutral	18-25
638	Student & faculty associate			en	2025258298	N/A
639	Student & faculty associate	1980-01-01 00:00:00	9	de	1748829766	Yes		Neutral	Disagree	Agree	Strongly disagree	Strongly agree	Strongly agree			Unlikely	Unlikely	Very likely	Agree	Agree	Strongly agree	B3	3	B3								Unlikely	Neutral	Likely	Disagree	Neutral	Disagree	Agree	Neutral			Disagree	Neutral	Neutral	Disagree	Disagree	Disagree	Agree	26-35
640	Student & faculty associate	1980-01-01 00:00:00	9	de	703702491	Yes		Strongly agree	Neutral	Strongly agree	Strongly disagree	Strongly agree	Strongly agree			Unlikely	Likely	Very likely	Strongly agree	Strongly agree	Strongly agree	A3	8	A3								Likely	Very likely	Unlikely	Neutral	Neutral	Agree	Strongly agree	Strongly disagree		Strongly agree	Strongly agree	Agree	Agree	Strongly agree	Agree	Strongly agree	Neutral	18-25
641	Student & faculty associate			en	1919255376	N/A
642	Student & faculty associate			en	839812053	N/A
643	Student & faculty associate			en	1906525050	N/A
644	Student & faculty associate			en	2088612450	N/A
645	Student & faculty associate			en	1464746292	N/A
646	Student & faculty associate			en	2103131773	N/A
647	Student & faculty associate			en	670419757	N/A
648	Student & faculty associate			en	555082718	N/A
649	Student & faculty associate	1980-01-01 00:00:00	9	de	349624546	Yes		Agree	Neutral	Strongly agree	Disagree	Strongly agree	Strongly agree			Very unlikely	Unlikely	Very likely	Agree	Agree	Strongly agree	B4	4	B4								Neutral	Unlikely	Likely	Neutral	Neutral	Neutral	Agree	Agree	Disagree		Strongly agree	Disagree	Disagree	Disagree	Neutral	Disagree	Neutral	<18
650	Student & faculty associate		2	de	653703588	Yes
652	Student & faculty associate	1980-01-01 00:00:00	9	de	675377454	Yes		Agree	Agree	Strongly agree	Agree	Agree	Agree			Unlikely	Unlikely	Very likely	Agree	Agree	Strongly agree	A2	7	A2								Very likely	Unlikely	Unlikely	Agree	Disagree	Agree	Agree	Neutral	Agree	Agree	Agree	Agree	Agree	Agree	Agree	Agree	Agree	51-65
653	Student & faculty associate			en	918008723	N/A
654	Student & faculty associate			en	159905203	N/A
655	Student & faculty associate	1980-01-01 00:00:00	9	de	292677996	Yes		Strongly agree	Agree	Strongly agree	Agree	Strongly agree	Strongly agree			Likely	Very unlikely	Very likely	Strongly agree	Strongly agree	Strongly agree	A4	9	A4								Unlikely	Very unlikely	Very likely	Agree	Disagree	Strongly agree	Strongly agree	Strongly agree	Strongly agree	Strongly agree	Strongly agree	Agree	Strongly agree	Strongly agree	Strongly agree	Strongly agree	Strongly agree	18-25
656	Student & faculty associate	1980-01-01 00:00:00	9	de	662610341	Yes		Neutral	Disagree	Strongly agree	Strongly disagree	Agree	Strongly agree			Unlikely	Unlikely	Very likely	Strongly agree	Strongly agree	Agree	A3	8	A3								Unlikely	Unlikely	Likely	Disagree	Neutral	Neutral	Agree	Agree		Strongly disagree	Agree	Agree	Neutral	Disagree	Disagree	Agree	Neutral	18-25
657	Student & faculty associate	1980-01-01 00:00:00	9	en	2054056944	Yes		Strongly agree	Strongly agree	Agree	Neutral	Strongly agree	Agree			Neutral	Neutral	Neutral	Neutral	Neutral	Strongly agree	B4	4	B4								Very unlikely	Very unlikely	Very likely	Strongly disagree	Agree	Agree	Agree	Strongly agree	Strongly agree		Agree	Neutral	Agree	Agree	Disagree	Agree	Strongly agree	26-35
658	Student & faculty associate			en	2107914650	N/A
659	Student & faculty associate	1980-01-01 00:00:00	9	de	1341028503	Yes		Agree	Disagree	Agree	Disagree	Strongly agree	Strongly agree			Very unlikely	Unlikely	Very likely	Strongly agree	Agree	Strongly agree	A2	7	A2								Unlikely	Likely	Likely	Agree	Disagree	Neutral	Disagree	Strongly agree	Agree	Neutral	Strongly disagree	Strongly agree	Strongly agree	Agree	Neutral	Agree	Strongly disagree	26-35
660	Student & faculty associate	1980-01-01 00:00:00	9	de	834429416	Yes		Agree	Strongly disagree	Agree	Disagree	Strongly agree	Agree			Unlikely	Unlikely	Very likely	Neutral	Agree	Agree	A1	6	A1								Likely	Likely	Neutral	Disagree	Neutral	Neutral	Disagree	Disagree		Disagree	Agree	Agree	Neutral	Neutral	Agree	Agree	Neutral	26-35
661	Student & faculty associate	1980-01-01 00:00:00	9	de	1215019994	Yes		Strongly agree	Agree	Strongly agree	Neutral	Strongly agree	Strongly agree			Very likely	Unlikely	Likely	Strongly agree	Strongly agree	Disagree	A4	9	A4								Very likely	Unlikely	Unlikely	Disagree	Disagree	Agree	Agree	Neutral	Agree	Agree	Agree	Neutral	Disagree	Agree	Agree	Agree	Agree	51-65
662	Student & faculty associate	1980-01-01 00:00:00	9	de	1946619413	Yes		Strongly agree	Disagree	Strongly agree	Agree	Agree	Strongly agree			Very unlikely	Unlikely	Very likely	Neutral	Disagree	Strongly agree	B1	1	B1								Unlikely	Very unlikely	Likely	Agree	Disagree	Disagree	Neutral	Agree			Disagree	Neutral	Strongly disagree	Disagree	Agree	Neutral	Disagree	26-35
663	Student & faculty associate	1980-01-01 00:00:00	9	de	374747636	Yes		Agree	Agree	Agree	Strongly agree	Agree	Agree			Unlikely	Very likely	Likely	Strongly agree	Strongly agree	Agree	B4	4	B4								Likely	Neutral	Neutral	Strongly disagree	Disagree	Agree	Agree	Strongly agree	Agree		Agree	Neutral	Neutral	Agree	Agree	Agree	Neutral	26-35
664	Student & faculty associate	1980-01-01 00:00:00	9	de	1302643108	Yes		Strongly agree	Agree	Strongly agree	Neutral	Strongly agree	Strongly agree			Unlikely	Likely	Very likely	Strongly agree	Strongly agree	Strongly agree	B2	2	B2								Neutral	Likely	Very likely	Agree	Strongly disagree	Neutral	Agree	Strongly agree	Agree		Agree	Agree	Neutral	Neutral	Agree	Agree	Agree	26-35
665	Student & faculty associate	1980-01-01 00:00:00	9	de	1980611472	Yes		Agree	Strongly agree	Agree	Agree	Neutral	Agree			Unlikely	Very unlikely	Very likely	Strongly agree	Strongly agree	Agree	A3	8	A3								Very likely	Unlikely	Unlikely	Agree	Neutral	Agree	Agree	Disagree		Agree	Agree	Neutral	Agree	Agree	Agree	Strongly agree	Agree	26-35
666	Student & faculty associate		6	de	1126610399	Yes		Agree	Disagree	Strongly agree	Neutral	Strongly agree	Strongly agree			Very unlikely	Unlikely	Very likely	Agree	Strongly agree	Strongly agree		3	B3
667	Student & faculty associate	1980-01-01 00:00:00	9	de	1403474284	Yes		Agree	Disagree	Strongly agree	Disagree	Strongly agree	Agree			Unlikely	Very unlikely	Very likely	Agree	Agree	Agree	A4	9	A4								Unlikely	Neutral	Likely	Disagree	Agree	Disagree	Agree	Agree	Neutral	Neutral	Neutral	Neutral	Neutral	Disagree	Disagree	Disagree	Neutral	26-35
668	Student & faculty associate	1980-01-01 00:00:00	9	de	856262063	Yes		Agree	Agree	Agree	Agree	Agree	Agree			Unlikely	Unlikely	Very likely	Strongly agree	Strongly agree	Strongly agree	B2	2	B2								Unlikely	Unlikely	Very likely	Neutral	Neutral	Neutral	Neutral	Agree	Neutral		Disagree	Neutral	Neutral	Disagree	Neutral	Neutral	Agree	26-35
669	Student & faculty associate	1980-01-01 00:00:00	9	de	1122823001	Yes		Agree	Agree	Agree	Agree	Strongly agree	Agree			Very unlikely	Unlikely	Likely	Strongly agree	Agree	Agree	A0	5	A0								Likely	Unlikely	Unlikely	Agree	Disagree	Agree	Agree			Agree		Agree			Agree		Agree	26-35
670	Student & faculty associate			en	1740840449	N/A
671	Student & faculty associate	1980-01-01 00:00:00	9	de	626514157	Yes		Strongly agree	Agree	Strongly agree	Agree	Agree	Strongly agree			Likely	Unlikely	Very likely	Strongly agree	Strongly agree	Strongly agree	B4	4	B4								Very likely	Unlikely	Unlikely	Agree	Disagree	Agree	Strongly agree	Agree	Agree		Strongly agree	Agree	Agree	Strongly agree	Strongly agree	Agree	Neutral	26-35
672	Student & faculty associate	1980-01-01 00:00:00	9	de	149889751	Yes		Strongly agree	Agree	Strongly agree	Neutral	Strongly agree	Strongly agree			Very unlikely	Unlikely	Very likely	Strongly agree	Strongly agree	Strongly agree	A3	8	A3								Very likely	Neutral	Unlikely	Agree	Disagree	Neutral	Strongly agree	Agree		Strongly agree	Strongly agree	Neutral	Neutral	Agree	Agree	Agree	Agree	26-35
673	Student & faculty associate		1	de	677745988	Yes
674	Student & faculty associate	1980-01-01 00:00:00	9	de	413520213	Yes		Strongly agree	Neutral	Strongly agree	Strongly disagree	Strongly agree	Strongly agree			Unlikely	Very likely	Unlikely	Strongly agree	Strongly agree	Neutral	A0	5	A0								Neutral	Very likely	Very unlikely	Agree	Strongly disagree	Neutral	Strongly agree			Strongly agree		Strongly agree			Strongly agree		Neutral	26-35
675	Student & faculty associate		3	de	947637719	Yes		Neutral
676	Student & faculty associate	1980-01-01 00:00:00	9	de	1087563939	Yes		Strongly agree	Neutral	Strongly agree	Neutral	Strongly agree	Strongly agree			Very unlikely	Likely	Very likely	Strongly agree	Strongly agree	Agree	B4	4	B4								Likely	Likely	Likely	Agree	Strongly disagree	Agree	Strongly agree	Strongly agree	Agree		Agree	Neutral	Strongly agree	Neutral	Agree	Agree	Neutral	18-25
677	Fan	1980-01-01 00:00:00	9	de	170775869	Yes		Strongly agree	Strongly agree	Strongly agree	Strongly agree	Neutral	Agree			Unlikely	Unlikely	Very likely	Agree	Agree	Strongly agree	A0	5	A0								Unlikely	Unlikely	Likely	Disagree	Neutral	Agree	Agree			Neutral		Agree			Neutral		Strongly agree	18-25
678	Fan	1980-01-01 00:00:00	9	de	578922489	Yes		Agree	Neutral	Agree	Disagree	Strongly agree	Strongly agree			Unlikely	Neutral	Very likely	Agree	Disagree	Agree	B2	2	B2								Unlikely	Likely	Very likely	Disagree	Neutral	Disagree	Strongly agree	Agree	Disagree		Neutral	Disagree	Agree	Disagree	Disagree	Disagree	Disagree	26-35
679	Fan			en	1034959404	N/A
680	Fan			en	1414519217	N/A
681	Fan		2	de	1736993226	Yes
682	Fan	1980-01-01 00:00:00	9	de	1779128192	Yes		Disagree	Agree	Strongly agree	Disagree	Agree	Strongly agree			Very unlikely	Likely	Very likely	Strongly agree	Strongly agree	Strongly agree	A3	8	A3								Unlikely	Likely	Likely	Neutral	Disagree	Neutral	Strongly agree	Agree		Neutral	Neutral	Agree	Strongly agree	Disagree	Strongly agree	Agree	Disagree	18-25
683	Fan			en	1269012854	N/A
684	Fan	1980-01-01 00:00:00	9	de	1881068641	Yes		Neutral	Neutral	Agree	Neutral	Agree	Strongly agree			Neutral	Neutral	Neutral	Agree	Agree	Strongly agree	A1	6	A1								Likely	Neutral	Neutral	Disagree	Neutral	Neutral	Agree	Agree		Disagree	Neutral	Disagree	Agree	Disagree	Neutral	Agree	Strongly disagree	18-25
685	Fan			en	1514429478	N/A
686	Fan			en	1326452846	N/A
687	Fan			en	1492552069	N/A
688	Fan			en	1086174678	N/A
689	Fan			en	649458905	N/A
690	Fan			en	1998812810	N/A
691	Fan			en	949583228	N/A
692	Fan			en	263951596	N/A
693	Fan			en	345482758	N/A
694	Fan			en	1905626111	N/A
695	Fan			en	2093067969	N/A
696	Fan			en	1516546604	N/A
697	Fan			en	1252328473	N/A
698	Fan	1980-01-01 00:00:00	9	de	2112790862	Yes		Agree	Agree	Strongly agree	Neutral	Strongly agree	Strongly agree			Very unlikely	Unlikely	Very likely	Strongly agree	Strongly agree	Strongly agree	B1	1	B1								Unlikely	Likely	Very likely	Neutral	Neutral	Agree	Strongly agree	Strongly agree			Strongly agree	Neutral	Agree	Disagree	Agree	Disagree	Agree	36-50
699	Fan			en	621085413	N/A
700	Fan	1980-01-01 00:00:00	9	de	1987537695	Yes		Agree	Agree	Agree	Agree	Strongly agree	Strongly agree			Very unlikely	Unlikely	Very likely	Agree	Agree	Strongly agree	B4	4	B4								Unlikely	Very likely	Unlikely	Neutral	Neutral	Strongly agree	Agree	Disagree	Strongly agree		Agree	Agree	Agree	Neutral	Agree	Agree	Disagree	>65
701	Fan			en	879418273	N/A
702	Fan			en	1131444	N/A
703	Fan			en	362502531	N/A
704	Fan			en	1732976298	N/A
705	Fan			en	753641019	N/A
706	Fan			en	791197609	N/A
707	Fan			en	1909264791	N/A
708	Fan			en	1983089862	N/A
709	Fan			en	1014290099	N/A
710	Fan	1980-01-01 00:00:00	9	de	505318297	Yes		Agree	Strongly disagree	Strongly agree	Neutral	Neutral	Strongly agree			Unlikely	Likely	Likely	Strongly agree	Strongly agree	Neutral	B3	3	B3								Likely	Likely	Unlikely	Agree	Disagree	Disagree	Agree	Strongly agree			Agree	Neutral	Neutral	Agree	Agree	Strongly agree	Neutral	18-25
711	Fan			en	32889134	N/A
712	Fan			en	87785929	N/A
713	Fan	1980-01-01 00:00:00	9	de	352373502	Yes		Strongly agree	Strongly disagree	Strongly agree	Strongly disagree	Strongly agree	Strongly agree			Unlikely	Likely	Very likely	Strongly agree	Strongly agree	Agree	A2	7	A2								Likely	Very likely	Unlikely	Agree	Disagree	Agree	Agree	Disagree	Agree	Neutral	Agree	Neutral	Neutral	Neutral	Agree	Agree	Agree	36-50
714	Fan			en	921668364	N/A
715	Fan			en	1359972077	N/A
716	Fan			en	1536316706	N/A
717	Fan			en	36924950	N/A
718	Fan		5	de	609062739	Yes		Agree	Agree	Agree	Strongly agree	Neutral	Disagree
719	Fan			en	2051569107	N/A
720	Fan			en	644832255	N/A
721	Fan			en	1641021801	N/A
722	Fan			en	1125568938	N/A
723	Fan			en	2057010509	N/A
724	Fan			en	1069696	N/A
725	Fan	1980-01-01 00:00:00	9	de	453736015	Yes		Agree	Agree	Agree	Agree	Agree	Agree			Unlikely	Unlikely	Likely	Strongly agree	Strongly agree	Strongly agree	B1	1	B1								Likely	Neutral	Likely	Agree	Strongly disagree	Agree	Agree	Agree			Agree	Agree	Neutral	Agree	Agree	Agree	Agree	51-65
726	Fan			en	1102400654	N/A
727	Fan	1980-01-01 00:00:00	9	de	457809247	Yes		Strongly agree	Agree	Neutral	Strongly disagree	Strongly agree	Strongly agree			Very unlikely	Unlikely	Very likely	Agree	Strongly agree	Strongly agree	B3	3	B3								Neutral	Likely	Likely	Neutral	Neutral	Agree	Strongly agree	Strongly agree			Agree	Disagree	Agree	Agree	Agree	Agree	Neutral	26-35
728	Fan			en	263139279	N/A
729	Fan			en	1971850162	N/A
730	Fan			en	1302696323	N/A
731	Fan			en	1888640776	N/A
732	Fan		1	de	1654822719	Yes
733	Fan			en	462081239	N/A
734	Fan		2	de	2109786646	Yes
735	Fan		4	de	998383913	Yes		Strongly agree	Strongly agree	Strongly agree	Agree	Strongly agree	Agree
736	Fan	1980-01-01 00:00:00	9	de	1809488795	Yes		Agree	Strongly disagree	Agree	Disagree	Agree	Agree			Unlikely	Likely	Very likely	Strongly agree	Strongly agree	Agree	B2	2	B2								Likely	Likely	Very likely	Agree	Disagree	Neutral	Agree	Agree	Neutral		Agree	Agree	Agree	Neutral	Neutral	Agree	Neutral	26-35
737	Fan	1980-01-01 00:00:00	9	de	649421830	Yes		Strongly agree	Agree	Strongly agree	Neutral	Agree	Strongly agree			Unlikely	Likely	Very likely	Strongly agree	Strongly agree	Strongly agree	A1	6	A1								Neutral	Very likely	Likely	Disagree	Neutral	Disagree	Neutral	Agree		Neutral	Disagree	Disagree	Disagree	Disagree	Disagree	Disagree	Neutral	36-50
738	Fan		7	de	279207881	Yes		Agree	Agree	Agree	Agree	Agree	Agree			Unlikely	Likely	Very likely	Strongly agree	Strongly agree	Strongly agree	B4	4	B4								Very likely	Very unlikely	Very unlikely	Agree	Disagree	Agree	Strongly agree	Agree	Agree		Neutral
739	Fan		6	de	1885504398	Yes		Agree	Neutral	Strongly agree	Neutral	Strongly agree	Strongly agree			Very unlikely	Very unlikely	Very likely	Strongly agree	Agree	Strongly agree		2	B2
740	Fan	1980-01-01 00:00:00	9	de	1104674040	Yes		Strongly agree	Neutral	Strongly agree	Neutral	Strongly agree	Strongly agree			Unlikely	Unlikely	Very likely	Agree	Agree	Strongly agree	A0	5	A0								Unlikely	Unlikely	Very likely	Strongly agree	Strongly disagree	Agree	Disagree			Agree		Neutral			Neutral		Neutral	36-50
741	Fan		6	de	1505883437	Yes		Agree	Strongly agree	Strongly agree	Neutral	Strongly agree	Strongly agree			Unlikely	Unlikely	Very likely	Strongly agree	Strongly agree	Strongly agree		8	A3
742	Fan	1980-01-01 00:00:00	9	de	1764616640	Yes		Agree	Agree	Neutral	Agree	Agree	Agree			Unlikely	Likely	Very likely	Agree	Agree	Strongly disagree	B1	1	B1								Likely	Likely	Likely	Agree	Strongly disagree	Neutral	Agree	Strongly agree			Neutral	Neutral	Disagree	Agree	Agree	Neutral	Agree	18-25
743	Fan		6	de	781444628	Yes		Agree	Strongly agree	Strongly agree	Strongly agree	Strongly agree	Strongly agree			Very unlikely	Unlikely	Very likely	Strongly agree	Strongly agree	Strongly agree		4	B4
744	Fan	1980-01-01 00:00:00	9	de	123486675	Yes		Agree	Agree	Agree	Disagree	Agree	Agree			Unlikely	Likely	Very likely	Disagree	Agree	Agree	B2	2	B2								Likely	Neutral	Likely	Neutral	Disagree	Agree	Agree	Strongly agree	Neutral		Neutral	Agree	Agree	Agree	Agree	Agree	Agree	26-35
745	Fan		6	de	1417668963	Yes		Strongly agree	Neutral	Agree	Neutral	Strongly agree	Strongly agree			Likely	Unlikely	Very likely	Strongly agree	Strongly agree	Strongly agree		1	B1
746	Fan		2	de	908944974	Yes
747	Fan	1980-01-01 00:00:00	9	de	1074547764	Yes		Strongly agree	Strongly agree	Agree	Agree	Strongly agree	Strongly agree			Unlikely	Unlikely	Very likely	Strongly agree	Strongly agree	Strongly agree	B2	2	B2								Unlikely	Unlikely	Likely	Neutral	Neutral	Agree	Agree	Disagree	Neutral		Agree	Disagree	Disagree	Disagree	Strongly disagree	Strongly disagree	Neutral	36-50
748	Fan		3	de	1913875105	Yes		Strongly agree
749	Fan		2	de	483817097	Yes
750	Fan		5	de	1839635686	Yes		Strongly agree	Strongly agree	Strongly agree	Strongly agree	Strongly agree	Strongly agree
751	Fan			de	245698132	N/A
752	Fan		4	de	1601387724	Yes		Neutral	Agree	Agree	Agree	Agree	Agree
753	Fan	1980-01-01 00:00:00	9	de	52252502	Yes		Strongly agree	Strongly agree	Strongly agree	Strongly agree	Strongly agree	Strongly agree			Very unlikely	Very unlikely	Very likely	Strongly agree	Strongly agree	Strongly agree	A1	6	A1								Very unlikely	Very unlikely	Very likely	Strongly disagree	Strongly agree	Strongly disagree	Strongly agree	Strongly disagree		Strongly disagree	Strongly disagree	Strongly disagree	Strongly disagree	Strongly disagree	Strongly disagree	Strongly disagree	Strongly disagree	36-50
754	Fan		2	de	1629812574	Yes
755	Fan		3	de	1060105291	Yes		Strongly agree
756	Fan		2	de	96294282	Yes
757	Fan	1980-01-01 00:00:00	9	de	1861870075	Yes		Agree	Agree	Agree	Agree	Strongly agree	Neutral			Very unlikely	Likely	Likely	Agree	Strongly agree	Neutral	A4	9	A4								Likely	Likely	Neutral	Agree	Strongly disagree	Strongly agree	Agree	Disagree	Agree	Agree	Agree	Agree	Agree	Neutral	Agree	Agree	Strongly agree	36-50
758	Fan		6	de	298163325	Yes		Agree	Neutral	Agree	Strongly disagree	Strongly agree	Strongly agree			Neutral	Very likely	Unlikely	Agree	Agree	Neutral		4	B4
759	Fan	1980-01-01 00:00:00	9	de	1185615720	Yes		Disagree	Disagree	Strongly agree	Disagree	Strongly agree	Strongly agree			Very unlikely	Unlikely	Very likely	Disagree	Disagree	Strongly agree	A0	5	A0								Unlikely	Likely	Likely	Disagree	Agree	Agree	Agree			Neutral		Neutral			Agree		Neutral	36-50
760	Fan		6	de	1361631058	Yes		Agree	Strongly agree	Strongly agree	Strongly agree	Strongly agree	Strongly agree			Unlikely	Likely	Likely	Agree	Agree	Neutral		2	B2
761	Fan	1980-01-01 00:00:00	9	de	2031431293	Yes		Agree	Agree	Agree	Neutral	Strongly agree	Agree			Unlikely	Unlikely	Very likely	Agree	Strongly agree	Strongly agree	B1	1	B1								Very likely	Unlikely	Likely	Agree	Disagree	Agree	Strongly agree	Strongly agree			Agree	Agree	Strongly agree	Agree	Neutral	Strongly agree	Strongly agree	18-25
762	Fan		2	de	2121461059	Yes
763	Fan		2	de	1411422527	Yes
764	Fan		6	de	1121176009	Yes		Strongly agree	Strongly agree	Strongly agree	Strongly agree	Strongly agree	Strongly agree			Likely	Unlikely	Very likely	Strongly agree	Agree	Agree		9	A4
765	Fan		3	en	1060247320	Yes		Strongly agree
766	Fan		2	de	73851514	Yes
767	Fan		6	de	1652441255	Yes		Strongly disagree	Strongly agree	Agree	Disagree	Strongly agree	Strongly agree			Likely	Likely	Very likely	Agree	Agree	Strongly agree		7	A2
768	Fan		5	de	759995830	Yes		Strongly agree	Strongly agree	Strongly agree	Strongly agree	Strongly agree	Strongly agree
769	Fan		8	de	1938380881	Yes		Agree	Strongly disagree	Strongly agree	Strongly disagree	Agree	Agree			Unlikely	Unlikely	Likely	Agree	Neutral	Strongly agree	A1	6	A1								Very unlikely	Very unlikely	Very unlikely	Strongly disagree	Strongly agree	Strongly disagree	Strongly disagree	Neutral		Strongly disagree	Strongly disagree	Agree	Agree	Neutral	Agree	Agree	Agree
770	Fan	1980-01-01 00:00:00	9	de	2029516655	Yes		Strongly agree	Agree	Strongly agree	Agree	Strongly agree	Strongly agree			Neutral	Neutral	Very likely	Strongly agree	Strongly agree	Agree	A1	6	A1								Very likely	Unlikely	Unlikely	Neutral	Neutral	Agree	Agree	Agree		Agree	Agree	Neutral	Agree	Agree	Agree	Agree	Agree	36-50
771	Fan		3	de	1363745245	Yes		Agree
772	Fan		5	de	1334717419	Yes		Strongly agree	Strongly agree	Strongly agree	Strongly agree	Neutral	Strongly agree
773	Fan	1980-01-01 00:00:00	9	de	641236042	Yes		Neutral	Strongly agree	Strongly agree	Strongly agree	Strongly agree	Strongly agree			Unlikely	Likely	Very likely	Agree	Agree	Strongly agree	A2	7	A2								Unlikely	Likely	Very likely	Agree	Disagree	Neutral	Neutral	Agree	Agree	Agree	Disagree	Neutral	Disagree	Disagree	Disagree	Disagree	Strongly disagree	36-50
774	Fan	1980-01-01 00:00:00	9	de	1075664251	Yes		Strongly agree	Strongly agree	Agree	Agree	Strongly agree	Strongly agree			Unlikely	Likely	Very likely	Strongly agree	Strongly agree	Strongly agree	A0	5	A0								Very likely	Very likely	Neutral	Strongly agree	Disagree	Strongly agree	Strongly agree			Strongly agree		Neutral			Agree		Agree	26-35
775	Fan		6	de	743649395	Yes		Strongly agree	Strongly agree	Strongly agree	Agree	Strongly agree	Strongly agree			Unlikely	Unlikely	Very likely	Strongly agree	Strongly agree	Strongly agree		5	A0
776	Fan		6	de	1230153366	Yes		Strongly agree	Agree	Agree	Agree	Neutral	Agree			Unlikely	Neutral	Very likely	Agree	Agree	Agree		9	A4
777	Fan	1980-01-01 00:00:00	9	de	1764628818	Yes		Agree	Agree	Strongly agree	Strongly agree	Strongly agree	Strongly agree			Unlikely	Likely	Very likely	Strongly agree	Strongly agree	Strongly agree	B4	4	B4								Very likely	Unlikely	Very unlikely	Agree	Neutral	Agree	Strongly agree	Strongly agree	Agree		Agree	Strongly agree	Agree	Agree	Agree	Agree	Agree	36-50
778	Fan	1980-01-01 00:00:00	9	de	412008329	Yes		Strongly agree	Neutral	Agree	Agree	Strongly agree	Disagree			Unlikely	Unlikely	Very likely	Strongly agree	Strongly agree	Strongly agree	A0	5	A0								Very likely	Very likely	Unlikely	Agree	Disagree	Agree	Strongly agree			Strongly agree		Neutral			Agree		Strongly agree	26-35
779	Fan	1980-01-01 00:00:00	9	de	1545742895	Yes		Agree	Strongly agree	Agree	Neutral	Agree	Strongly agree			Unlikely	Likely	Very likely	Agree	Agree	Agree	B3	3	B3								Likely	Neutral	Neutral	Agree	Neutral	Agree	Agree	Disagree			Agree	Agree	Strongly agree	Agree	Agree	Agree	Agree	26-35
780	Fan	1980-01-01 00:00:00	9	de	1605225214	Yes		Strongly agree	Agree	Strongly agree	Neutral	Strongly agree	Strongly agree			Unlikely	Unlikely	Very likely	Agree	Agree	Agree	B2	2	B2								Very likely	Likely	Likely	Agree	Disagree	Agree	Agree	Strongly agree	Strongly agree		Strongly agree	Agree	Agree	Agree	Agree	Strongly agree	Agree	36-50
781	Fan		2	de	1140946109	Yes
782	Fan		1	de	952325188	Yes
783	Fan		6	de	567414691	Yes		Neutral	Agree	Strongly agree	Agree	Strongly agree	Strongly agree			Neutral	Neutral	Neutral	Agree	Agree	Agree		4	B4
784	Fan	1980-01-01 00:00:00	9	de	260610816	Yes		Agree	Agree	Strongly agree	Agree	Strongly agree	Strongly agree			Neutral	Neutral	Neutral	Agree	Agree	Neutral	A0	5	A0								Likely	Likely	Unlikely	Disagree	Disagree	Neutral	Agree			Agree		Neutral			Disagree		Neutral	36-50
785	Fan	1980-01-01 00:00:00	9	de	550339352	Yes		Strongly agree	Disagree	Strongly agree	Neutral	Strongly agree	Neutral			Unlikely	Likely	Very likely	Agree	Agree	Disagree	B2	2	B2								Very likely	Likely	Unlikely	Neutral	Neutral	Agree	Agree	Neutral	Agree		Neutral	Neutral	Agree	Agree	Agree	Agree	Agree	26-35
786	Fan		2	de	351255365	Yes
787	Fan		2	de	1761724460	Yes
788	Fan	1980-01-01 00:00:00	9	de	2028955327	Yes		Strongly agree	Agree	Agree	Agree	Agree	Agree			Very unlikely	Unlikely	Very likely	Agree	Agree	Strongly agree	A3	8	A3								Unlikely	Likely	Very likely	Agree	Disagree	Neutral	Agree	Agree		Agree	Agree	Neutral	Neutral	Agree	Agree	Agree	Agree	26-35
789	Fan	1980-01-01 00:00:00	9	de	332007731	Yes		Agree	Neutral	Strongly agree	Neutral	Strongly agree	Strongly agree			Unlikely	Likely	Likely	Agree	Strongly agree	Strongly agree	A3	8	A3								Very likely	Very likely	Unlikely	Strongly agree	Neutral	Strongly agree	Strongly agree	Agree		Agree	Agree	Neutral	Neutral	Agree	Agree	Agree	Agree	36-50
790	Fan		5	de	1260745110	Yes		Disagree	Strongly agree	Strongly agree	Agree	Strongly agree	Strongly agree
791	Fan		5	de	1782215187	Yes		Strongly agree	Agree	Strongly agree	Agree	Strongly agree	Strongly agree
792	Fan		5	de	1065849310	Yes		Strongly agree	Strongly agree	Agree	Agree	Strongly agree	Agree
793	Fan	1980-01-01 00:00:00	9	de	20059343	Yes		Strongly agree	Agree	Agree	Agree	Strongly agree	Agree			Very unlikely	Very unlikely	Very likely	Agree	Agree	Strongly agree	B2	2	B2								Unlikely	Likely	Neutral	Neutral	Neutral	Neutral	Agree	Agree	Neutral		Neutral	Neutral	Agree	Neutral	Neutral	Agree	Agree	36-50
794	Fan	1980-01-01 00:00:00	9	de	806041822	Yes		Strongly agree	Agree	Strongly agree	Strongly agree	Strongly agree	Strongly agree			Very likely	Likely	Unlikely	Neutral	Neutral	Strongly agree	A2	7	A2								Neutral	Unlikely	Very likely	Strongly agree	Disagree	Agree	Agree	Agree	Agree	Agree	Strongly agree	Strongly agree	Strongly agree	Strongly agree	Strongly agree	Strongly agree	Strongly agree	18-25
795	Fan		5	de	832346417	Yes		Agree	Disagree	Strongly agree	Disagree	Agree	Strongly agree
796	Fan	1980-01-01 00:00:00	9	de	1056506442	Yes		Agree	Neutral	Strongly agree	Neutral	Agree	Agree			Unlikely	Unlikely	Likely	Agree	Neutral	Agree	B4	4	B4								Likely	Likely	Unlikely	Neutral	Neutral	Agree	Agree	Strongly agree	Neutral		Neutral	Neutral	Neutral	Disagree	Neutral	Agree	Agree	26-35
797	Fan		5	de	548233289	Yes		Strongly agree	Strongly agree	Strongly agree	Neutral	Strongly agree	Strongly agree
798	Fan	1980-01-01 00:00:00	9	de	1224541520	Yes		Agree	Strongly agree	Agree	Agree	Disagree	Agree			Unlikely	Likely	Very likely	Agree	Agree	Strongly agree	A3	8	A3								Unlikely	Likely	Very likely	Agree	Disagree	Agree	Agree	Neutral		Agree	Neutral	Agree	Neutral	Strongly disagree	Disagree	Neutral	Disagree	26-35
799	Fan	1980-01-01 00:00:00	9	de	816801238	Yes		Strongly agree	Strongly agree	Strongly agree	Agree	Strongly agree	Strongly agree			Unlikely	Unlikely	Very likely	Agree	Agree	Strongly agree	B4	4	B4								Very likely	Likely	Unlikely	Agree	Neutral	Strongly agree	Strongly agree	Strongly agree	Strongly agree		Agree	Agree	Agree	Agree	Agree	Strongly agree	Agree	26-35
800	Fan	1980-01-01 00:00:00	9	de	1478245752	Yes		Agree	Strongly agree	Strongly agree	Strongly agree	Agree	Agree			Neutral	Neutral	Neutral	Agree	Agree	Agree	A1	6	A1								Neutral	Neutral	Neutral	Agree	Disagree	Agree	Agree	Agree		Agree	Agree	Disagree	Agree	Neutral	Agree	Strongly agree	Agree	26-35
801	Fan	1980-01-01 00:00:00	9	de	341980531	Yes		Strongly agree	Strongly agree	Agree	Agree	Strongly agree	Agree			Very unlikely	Likely	Very likely	Strongly agree	Strongly agree	Strongly agree	A1	6	A1								Unlikely	Likely	Very likely	Agree	Neutral	Agree	Agree	Agree		Strongly agree	Agree	Agree	Agree	Agree	Strongly agree	Strongly agree	Agree	18-25
802	Fan		6	de	1345095812	Yes		Agree	Strongly agree	Strongly agree	Agree	Strongly agree	Strongly agree			Unlikely	Very likely	Very likely	Strongly agree	Strongly agree	Strongly agree		4	B4
803	Fan		6	de	689671350	Yes		Agree	Strongly agree	Strongly agree	Neutral	Strongly agree	Strongly agree			Neutral	Likely	Very likely	Strongly agree	Strongly agree	Agree		1	B1
804	Fan		7	de	231996263	Yes		Agree	Strongly agree	Agree	Neutral	Agree	Agree			Unlikely	Unlikely	Likely	Agree	Agree	Agree	A2	7	A2								Unlikely	Unlikely	Likely	Neutral	Disagree	Disagree	Agree	Neutral	Neutral	Neutral	Neutral
805	Fan	1980-01-01 00:00:00	9	de	489218168	Yes		Disagree	Agree	Agree	Agree	Agree	Agree			Unlikely	Unlikely	Very likely	Agree	Disagree	Agree	A1	6	A1								Likely	Likely	Likely	Agree	Disagree	Agree	Agree	Agree		Agree	Agree	Agree	Neutral	Disagree	Neutral	Neutral	Neutral	26-35
806	Fan	1980-01-01 00:00:00	9	de	43822137	Yes		Agree	Strongly agree	Agree	Agree	Agree	Strongly agree			Unlikely	Unlikely	Very likely	Agree	Agree	Strongly agree	B1	1	B1								Unlikely	Unlikely	Very likely	Neutral	Neutral	Disagree	Agree	Agree			Disagree	Neutral	Disagree	Disagree	Disagree	Neutral	Agree	26-35
807	Fan	1980-01-01 00:00:00	9	de	640286754	Yes		Strongly agree	Agree	Agree	Agree	Strongly agree	Strongly agree			Unlikely	Unlikely	Very likely	Agree	Agree	Agree	A0	5	A0								Likely	Very likely	Unlikely	Neutral	Neutral	Agree	Agree			Agree		Neutral			Agree		Neutral	18-25
808	Fan		2	de	2110955741	Yes
809	Fan		2	de	547461901	Yes
810	Fan	1980-01-01 00:00:00	9	de	1348218746	Yes		Strongly agree	Agree	Strongly agree	Agree	Strongly agree	Strongly agree			Unlikely	Likely	Very likely	Strongly agree	Strongly agree	Strongly agree	B4	4	B4								Very likely	Unlikely	Unlikely	Agree	Strongly disagree	Strongly agree	Strongly agree	Neutral	Strongly agree		Strongly agree	Agree	Agree	Strongly agree	Strongly agree	Strongly agree	Agree	18-25
811	Fan	1980-01-01 00:00:00	9	de	443157923	Yes		Strongly disagree	Neutral	Strongly agree	Neutral	Strongly agree	Strongly agree			Unlikely	Likely	Likely	Agree	Agree	Neutral	A2	7	A2								Likely	Very likely	Unlikely	Neutral	Neutral	Strongly agree	Strongly agree	Strongly disagree	Strongly agree	Strongly agree	Strongly agree	Agree	Agree	Agree	Agree	Agree	Agree	51-65
812	Fan	1980-01-01 00:00:00	9	de	1697080403	Yes		Strongly agree	Agree	Agree	Agree	Agree	Agree			Unlikely	Likely	Very likely	Agree	Agree	Strongly agree	B3	3	B3								Very likely	Unlikely	Unlikely	Disagree	Neutral	Agree	Agree	Agree			Strongly agree	Agree	Agree	Neutral	Strongly agree	Strongly agree	Agree	26-35
813	Fan		1	de	424504170	Yes
814	Fan		5	de	906339757	Yes		Agree	Agree	Strongly agree	Strongly agree	Strongly agree	Strongly agree
815	Fan	1980-01-01 00:00:00	9	de	668737962	Yes		Strongly agree	Strongly agree	Strongly agree	Strongly agree	Strongly agree	Strongly agree			Neutral	Very likely	Likely	Agree	Agree	Strongly agree	A4	9	A4								Very likely	Very likely	Unlikely	Disagree	Disagree	Agree	Agree	Agree	Agree	Agree	Agree	Disagree	Agree	Neutral	Neutral	Agree	Agree	26-35
816	Fan		5	de	334509102	Yes		Agree	Agree	Agree	Agree	Agree	Strongly agree
817	Fan	1980-01-01 00:00:00	9	de	1207809144	Yes		Agree	Disagree	Strongly agree	Disagree	Strongly agree	Strongly agree			Very unlikely	Unlikely	Very likely	Strongly agree	Strongly agree	Strongly agree	A2	7	A2								Unlikely	Likely	Very likely	Disagree	Neutral	Disagree	Agree	Disagree	Disagree	Disagree	Disagree	Strongly disagree	Disagree	Strongly disagree	Strongly disagree	Neutral	Neutral	26-35
818	Fan	1980-01-01 00:00:00	9	de	1077888289	Yes		Strongly agree	Neutral	Strongly agree	Neutral	Strongly agree	Strongly agree			Neutral	Neutral	Very likely	Strongly agree	Strongly agree	Strongly agree	A1	6	A1								Neutral	Neutral	Very likely	Neutral	Neutral	Neutral	Strongly agree	Strongly agree		Neutral	Neutral	Strongly agree	Strongly agree	Strongly agree	Strongly agree	Strongly agree	Agree	18-25
819	Fan			de	2015003219	N/A
820	Fan		2	de	940405680	Yes
821	Fan		1	de	553651430	Yes
822	Fan	1980-01-01 00:00:00	9	de	1818754997	Yes		Disagree	Agree	Agree	Neutral	Agree	Agree			Neutral	Very unlikely	Very likely	Strongly agree	Strongly agree	Agree	A0	5	A0								Very likely	Likely	Very unlikely	Agree	Neutral	Agree	Agree			Strongly agree		Agree			Agree		Agree	36-50
823	Fan	1980-01-01 00:00:00	9	de	1166871216	Yes		Strongly agree	Strongly agree	Neutral	Neutral	Agree	Strongly agree			Unlikely	Neutral	Very likely	Strongly agree	Strongly agree	Strongly agree	A2	7	A2								Unlikely	Likely	Neutral	Agree	Disagree	Neutral	Strongly agree	Agree	Neutral	Disagree	Agree	Neutral	Disagree	Neutral	Neutral	Disagree	Neutral	26-35
824	Fan	1980-01-01 00:00:00	9	de	1796548051	Yes		Strongly agree	Strongly agree	Strongly agree	Agree	Strongly agree	Strongly agree			Unlikely	Unlikely	Very likely	Strongly agree	Strongly agree	Agree	A1	6	A1								Very likely	Unlikely	Unlikely	Neutral	Neutral	Strongly agree	Strongly agree	Strongly agree		Strongly agree	Strongly agree	Agree	Agree	Agree	Agree	Agree	Agree	36-50
825	Fan		5	de	251904463	Yes		Agree	Strongly agree	Strongly agree	Strongly agree	Agree	Strongly agree
826	Fan		6	de	188634410	Yes		Strongly agree	Agree	Agree	Neutral	Strongly agree	Strongly agree			Very unlikely	Very likely	Unlikely	Strongly agree	Agree	Agree		1	B1
827	Fan		1	de	1004079754	Yes
828	Fan		2	de	1858888573	Yes
829	Fan		3	de	1843886813	Yes		Strongly agree
830	Fan	1980-01-01 00:00:00	9	de	2059298792	Yes		Agree	Neutral	Agree	Neutral	Strongly agree	Strongly agree			Unlikely	Unlikely	Very likely	Strongly agree	Agree	Strongly agree	A4	9	A4								Likely	Unlikely	Likely	Neutral	Neutral	Agree	Agree	Strongly agree	Neutral	Agree	Agree	Disagree	Neutral	Agree	Agree	Agree	Neutral	26-35
831	Fan		5	de	1738558866	Yes		Strongly agree	Agree	Strongly agree	Agree	Strongly agree	Strongly agree
832	Fan	1980-01-01 00:00:00	9	de	384480536	Yes		Strongly agree	Strongly agree	Strongly agree	Agree	Strongly agree	Strongly agree			Likely	Unlikely	Very likely	Agree	Agree	Neutral	A4	9	A4								Likely	Very likely	Very likely	Agree	Disagree	Disagree	Strongly agree	Strongly agree	Strongly agree	Strongly agree	Agree	Agree	Agree	Agree	Agree	Agree	Agree	26-35
833	Fan	1980-01-01 00:00:00	9	de	1605150693	Yes		Strongly agree	Strongly agree	Agree	Strongly agree	Disagree	Agree			Very unlikely	Unlikely	Very likely	Strongly agree	Agree	Strongly agree	B4	4	B4								Unlikely	Very likely	Very likely	Agree	Disagree	Strongly disagree	Agree	Agree	Agree		Agree	Strongly disagree	Strongly disagree	Strongly disagree	Disagree	Disagree	Agree	26-35
834	Fan		2	de	991861121	Yes
835	Fan		3	de	1454039361	Yes		Strongly agree
836	Fan		7	de	704537506	Yes		Strongly agree	Strongly agree	Strongly agree	Neutral	Agree	Strongly agree			Neutral	Neutral	Likely	Neutral	Agree	Agree	A1	6	A1								Very likely	Very likely	Unlikely	Agree	Neutral	Agree	Agree	Strongly agree		Strongly agree	Strongly agree
837	Fan	1980-01-01 00:00:00	9	en	535858909	Yes		Agree	Disagree	Strongly agree	Neutral	Strongly agree	Strongly agree			Unlikely	Unlikely	Very likely	Strongly agree	Agree	Strongly agree	B3	3	B3								Very likely	Very likely	Unlikely	Agree	Strongly disagree	Agree	Agree	Strongly agree			Strongly agree	Agree	Strongly agree	Strongly agree	Strongly agree	Strongly agree	Strongly agree	18-25
838	Fan		6	de	680805451	Yes		Agree	Strongly agree	Agree	Agree	Disagree	Agree			Unlikely	Likely	Very likely	Neutral	Strongly agree	Strongly agree		2	B2
839	Fan	1980-01-01 00:00:00	9	de	414829855	Yes		Strongly agree	Agree	Agree	Neutral	Agree	Agree			Unlikely	Likely	Very likely	Agree	Agree	Strongly agree	A4	9	A4								Likely	Neutral	Unlikely	Agree	Disagree	Agree	Agree	Neutral	Agree	Strongly agree	Agree	Neutral	Neutral	Agree	Agree	Agree	Agree	18-25
840	Fan	1980-01-01 00:00:00	9	de	1428001007	Yes		Strongly agree	Strongly agree	Strongly agree	Strongly agree	Agree	Strongly agree			Unlikely	Unlikely	Very likely	Agree	Agree	Strongly agree	B1	1	B1								Likely	Unlikely	Very likely	Agree	Disagree	Agree	Neutral	Strongly agree			Agree	Neutral	Agree	Agree	Neutral	Neutral	Agree	18-25
841	Fan		0	de	1008276195	No
842	Fan		1	de	15567244	Yes
843	Fan	1980-01-01 00:00:00	9	de	213392258	Yes		Strongly agree	Agree	Agree	Agree	Agree	Agree			Unlikely	Unlikely	Likely	Agree	Agree	Agree	A0	5	A0								Likely	Likely	Likely	Agree	Disagree	Agree	Agree			Agree		Agree			Neutral		Agree	18-25
844	Fan			de	1423635485	N/A
845	Fan	1980-01-01 00:00:00	9	de	1322029875	Yes		Strongly agree	Strongly agree	Strongly agree	Strongly agree	Strongly agree	Strongly agree			Very likely	Unlikely	Likely	Strongly agree	Strongly agree	Agree	B2	2	B2								Likely	Likely	Likely	Strongly agree	Strongly disagree	Strongly agree	Strongly agree	Agree	Strongly agree		Strongly agree	Strongly agree	Strongly agree	Strongly agree	Strongly agree	Strongly agree	Strongly agree	51-65
846	Fan		6	de	1472115096	Yes		Strongly agree	Strongly agree	Strongly agree	Agree	Agree	Strongly agree			Unlikely	Very likely	Likely	Neutral	Strongly agree	Agree		2	B2
847	Fan		4	de	393655398	Yes		Agree	Disagree	Agree	Neutral	Strongly agree	Disagree
848	Fan	1980-01-01 00:00:00	9	de	1839585420	Yes		Agree	Agree	Agree	Neutral	Agree	Strongly agree			Unlikely	Very likely	Likely	Agree	Agree	Strongly agree	B4	4	B4								Likely	Very likely	Very likely	Agree	Strongly disagree	Agree	Agree	Agree	Agree		Agree	Agree	Agree	Agree	Agree	Agree	Agree	36-50
849	Fan			de	1717638085	N/A
850	Fan	1980-01-01 00:00:00	9	de	296389899	Yes		Strongly agree	Strongly agree	Strongly agree	Neutral	Agree	Strongly agree			Very unlikely	Likely	Very likely	Disagree	Agree	Strongly agree	A4	9	A4								Very unlikely	Unlikely	Very likely	Agree	Disagree	Neutral	Strongly agree	Strongly agree	Strongly agree	Agree	Agree	Agree	Agree	Agree	Neutral	Strongly agree	Strongly agree	18-25
851	Fan			de	718804656	N/A
852	Fan		2	de	2104699953	Yes
853	Fan		5	de	1909845510	Yes		Strongly disagree	Strongly agree	Strongly agree	Neutral	Agree	Agree
854	Fan	1980-01-01 00:00:00	9	de	1700032746	Yes		Strongly agree	Strongly agree	Strongly agree	Strongly agree	Strongly agree	Strongly agree			Very unlikely	Unlikely	Very likely	Strongly agree	Strongly agree	Strongly agree	B3	3	B3								Neutral	Likely	Very likely	Agree	Strongly disagree	Agree	Strongly agree	Strongly agree			Neutral	Strongly disagree	Agree	Strongly disagree	Strongly disagree	Strongly disagree	Neutral	26-35
855	Fan	1980-01-01 00:00:00	9	de	1801559606	Yes		Agree	Neutral	Strongly agree	Neutral	Strongly agree	Strongly agree			Unlikely	Very likely	Neutral	Agree	Agree	Agree	A0	5	A0								Likely	Neutral	Unlikely	Agree	Disagree	Agree	Agree			Strongly agree		Agree			Strongly agree		Strongly agree	26-35
856	Fan	1980-01-01 00:00:00	9	de	789593128	Yes		Strongly agree	Strongly agree	Strongly agree	Strongly agree	Strongly agree	Strongly agree			Unlikely	Likely	Very likely	Agree	Agree	Strongly agree	B4	4	B4								Unlikely	Likely	Very likely	Agree	Disagree	Agree	Agree	Disagree	Neutral		Neutral	Neutral	Neutral	Neutral	Neutral	Neutral	Neutral	36-50
857	Fan		5	de	1484427073	Yes		Agree	Agree	Agree	Strongly agree	Agree	Agree
858	Fan	1980-01-01 00:00:00	9	de	501948606	Yes		Strongly agree	Agree	Strongly agree	Agree	Strongly agree	Strongly agree			Likely	Likely	Very likely	Agree	Agree	Strongly agree	A0	5	A0								Very likely	Unlikely	Likely	Strongly agree	Neutral	Strongly agree	Strongly agree			Strongly agree		Neutral			Strongly agree		Strongly agree	36-50
859	Fan			de	888669348	N/A
860	Fan		2	de	290870234	Yes
861	Fan	1980-01-01 00:00:00	9	de	1764425169	Yes		Strongly agree	Strongly agree	Strongly agree	Strongly agree	Agree	Strongly agree			Very unlikely	Neutral	Very likely	Strongly agree	Neutral	Strongly agree	B4	4	B4								Likely	Neutral	Unlikely	Agree	Disagree	Neutral	Strongly agree	Neutral	Agree		Agree	Neutral	Agree	Neutral	Neutral	Agree	Strongly agree	26-35
862	Fan	1980-01-01 00:00:00	9	de	1515121377	Yes		Strongly agree	Agree	Agree	Agree	Agree	Agree			Unlikely	Unlikely	Very likely	Agree	Agree	Strongly agree	A1	6	A1								Likely	Likely	Neutral	Agree	Disagree	Agree	Agree	Agree		Agree	Agree	Agree	Agree	Agree	Agree	Agree	Agree	26-35
863	Fan	1980-01-01 00:00:00	9	de	132626307	Yes		Agree	Agree	Strongly agree	Agree	Strongly agree	Strongly agree			Unlikely	Likely	Likely	Agree	Agree	Neutral	A3	8	A3								Likely	Likely	Unlikely	Neutral	Neutral	Agree	Agree	Disagree		Agree	Agree	Agree	Agree	Agree	Agree	Agree	Agree	36-50
864	Fan	1980-01-01 00:00:00	9	de	1625598317	Yes		Strongly agree	Strongly agree	Strongly agree	Agree	Agree	Strongly agree			Unlikely	Unlikely	Very likely	Agree	Agree	Agree	B2	2	B2								Likely	Unlikely	Unlikely	Neutral	Neutral	Agree	Agree	Neutral	Agree		Agree	Neutral	Neutral	Agree	Agree	Agree	Strongly agree	26-35
865	Fan	1980-01-01 00:00:00	9	de	400996359	Yes		Strongly agree	Neutral	Strongly agree	Disagree	Strongly agree	Agree			Very unlikely	Unlikely	Very likely	Strongly agree	Strongly agree	Agree	A0	5	A0								Likely	Very likely	Unlikely	Agree	Disagree	Neutral	Agree			Agree		Neutral			Agree		Neutral	36-50
866	Fan	1980-01-01 00:00:00	9	de	1282962713	Yes		Agree	Agree	Strongly agree	Agree	Agree	Strongly agree			Unlikely	Unlikely	Very likely	Agree	Agree	Strongly agree	B2	2	B2								Likely	Unlikely	Unlikely	Agree	Disagree	Agree	Agree	Agree	Agree		Agree	Agree	Agree	Agree	Agree	Agree	Agree	36-50
867	Fan	1980-01-01 00:00:00	9	de	344554558	Yes		Strongly agree	Neutral	Neutral	Neutral	Neutral	Agree			Neutral	Neutral	Neutral	Agree	Agree	Agree	B2	2	B2								Likely	Likely	Likely	Strongly disagree	Agree	Agree	Neutral	Agree	Agree		Neutral	Disagree	Disagree	Strongly disagree	Neutral	Disagree	Neutral	18-25
868	Fan		6	de	908689759	Yes		Strongly agree	Strongly agree	Disagree	Disagree	Neutral	Strongly agree			Unlikely	Neutral	Very likely	Strongly agree	Strongly agree	Strongly agree		8	A3
869	Fan		4	de	2097152445	Yes		Neutral	Neutral	Agree	Neutral	Strongly agree	Strongly agree
870	Fan		3	de	142159717	Yes		Strongly agree
871	Fan		6	de	2016075077	Yes		Strongly disagree	Strongly agree	Strongly agree	Agree	Strongly agree	Strongly agree			Likely	Likely	Very likely	Agree	Agree	Agree		9	A4
872	Fan		3	de	1718769447	Yes		Strongly agree
873	Fan	1980-01-01 00:00:00	9	de	1724555265	Yes		Strongly agree	Agree	Strongly agree	Agree	Neutral	Neutral			Unlikely	Neutral	Very likely	Agree	Agree	Strongly agree	B4	4	B4								Very likely	Very likely	Very likely	Agree	Disagree	Strongly agree	Strongly agree	Strongly agree	Agree		Agree	Strongly disagree	Disagree	Strongly agree	Agree	Agree	Agree	26-35
874	Fan	1980-01-01 00:00:00	9	de	1102002260	Yes		Strongly agree	Strongly agree	Strongly agree	Strongly agree	Strongly agree	Strongly agree			Unlikely	Unlikely	Likely	Agree	Agree	Strongly agree	A4	9	A4								Unlikely	Unlikely	Very likely	Agree	Agree	Strongly agree	Strongly agree	Strongly agree	Strongly disagree	Agree	Agree	Agree	Agree	Disagree	Agree	Neutral	Disagree	26-35
875	Fan	1980-01-01 00:00:00	9	de	963063601	Yes		Agree	Agree	Agree	Neutral	Agree	Strongly agree			Unlikely	Unlikely	Very likely	Agree	Agree	Agree	B2	2	B2								Likely	Unlikely	Likely	Neutral	Neutral	Neutral	Disagree	Strongly agree	Agree		Agree	Disagree	Agree	Disagree	Disagree	Agree	Agree	26-35
876	Fan		7	de	180238968	Yes		Disagree	Agree	Agree	Agree	Agree	Agree			Unlikely	Unlikely	Very likely	Disagree	Agree	Strongly agree	B4	4	B4								Likely	Likely	Unlikely	Neutral	Neutral	Disagree	Neutral	Agree	Neutral		Neutral
877	Fan		2	de	1740764232	Yes
878	Fan		2	de	1252652035	Yes
879	Fan	1980-01-01 00:00:00	9	de	744474230	Yes		Strongly agree	Agree	Strongly agree	Agree	Strongly agree	Strongly agree			Unlikely	Unlikely	Very likely	Strongly agree	Strongly agree	Strongly agree	B4	4	B4								Unlikely	Likely	Neutral	Neutral	Disagree	Agree	Strongly agree	Neutral	Strongly agree		Agree	Neutral	Neutral	Agree	Agree	Agree	Neutral	36-50
880	Fan		4	de	49778159	Yes		Agree	Agree	Agree	Agree	Strongly agree	Agree
881	Fan	1980-01-01 00:00:00	9	de	1306803592	Yes		Strongly agree	Strongly agree	Strongly agree	Strongly agree	Strongly agree	Strongly agree			Unlikely	Neutral	Neutral	Agree	Agree	Agree	B1	1	B1								Unlikely	Likely	Likely	Agree	Disagree	Agree	Agree	Agree			Agree	Agree	Agree	Agree	Agree	Agree	Strongly agree	36-50
882	Fan		3	de	1886928837	Yes		Strongly disagree
883	Fan	1980-01-01 00:00:00	9	en	1011832454	Yes		Agree	Agree	Agree	Neutral	Strongly agree	Agree			Very unlikely	Very unlikely	Very likely	Strongly agree	Neutral	Strongly agree	B3	3	B3								Unlikely	Unlikely	Very likely	Agree	Disagree	Agree	Agree	Agree			Disagree	Neutral	Neutral	Disagree	Neutral	Disagree	Agree	26-35
884	Fan		2	de	1297432672	Yes
885	Fan	1980-01-01 00:00:00	9	de	1557268202	Yes		Strongly agree	Agree	Strongly agree	Agree	Strongly agree	Strongly agree			Likely	Likely	Very likely	Strongly agree	Strongly agree	Strongly agree	A3	8	A3								Likely	Likely	Very likely	Agree	Agree	Strongly agree	Strongly agree	Strongly agree		Agree	Agree	Agree	Agree	Strongly agree	Agree	Strongly agree	Strongly agree	36-50
886	Fan	1980-01-01 00:00:00	9	de	360571910	Yes		Agree	Neutral	Strongly agree	Neutral	Strongly agree	Strongly agree			Unlikely	Neutral	Likely	Neutral	Neutral	Strongly agree	B4	4	B4								Likely	Neutral	Unlikely	Agree	Disagree	Agree	Agree	Agree	Agree		Agree	Neutral	Disagree	Neutral	Agree	Agree	Neutral	36-50
887	Fan	1980-01-01 00:00:00	9	de	433070006	Yes		Strongly agree	Strongly agree	Strongly agree	Strongly agree	Neutral	Strongly agree			Very unlikely	Very unlikely	Very likely	Strongly agree	Strongly agree	Strongly agree	A3	8	A3								Very unlikely	Very unlikely	Very likely	Strongly disagree	Strongly agree	Strongly disagree	Strongly agree	Strongly agree		Neutral	Strongly disagree	Strongly disagree	Disagree	Strongly disagree	Strongly disagree	Strongly disagree	Strongly agree	18-25
888	Fan		3	de	1841164261	Yes		Agree
889	Fan	1980-01-01 00:00:00	9	de	919816847	Yes		Strongly agree	Agree	Strongly agree	Strongly disagree	Strongly agree	Strongly agree			Very likely	Very unlikely	Unlikely	Agree	Strongly agree	Agree	A4	9	A4								Very likely	Unlikely	Unlikely	Strongly agree	Strongly disagree	Strongly agree	Agree	Agree	Strongly agree	Agree	Agree	Agree	Agree	Agree	Agree	Disagree	Agree	51-65
890	Fan	1980-01-01 00:00:00	9	de	616988825	Yes		Strongly agree	Neutral	Agree	Neutral	Strongly agree	Strongly agree			Unlikely	Unlikely	Very likely	Agree	Agree	Neutral	A3	8	A3								Likely	Likely	Unlikely	Agree	Disagree	Agree	Agree	Neutral		Strongly agree	Agree	Neutral	Agree	Agree	Agree	Agree	Neutral	51-65
891	Fan		5	de	2091179857	Yes		Strongly agree	Agree	Strongly agree	Neutral	Agree	Strongly agree
892	Fan		2	de	1016609220	Yes
893	Fan	1980-01-01 00:00:00	9	de	271340353	Yes		Strongly agree	Agree	Strongly agree	Neutral	Strongly agree	Strongly agree			Neutral	Unlikely	Very likely	Strongly agree	Strongly agree	Neutral	B1	1	B1								Very likely	Very unlikely	Neutral	Agree	Disagree	Strongly agree	Strongly agree	Strongly agree			Agree	Agree	Agree	Agree	Agree	Agree	Agree	18-25
894	Fan		6	de	1048309353	Yes		Strongly agree	Agree	Agree	Agree	Agree	Strongly agree			Unlikely	Very likely	Very likely	Strongly agree	Strongly agree	Strongly agree		7	A2
895	Fan		5	de	1617608939	Yes		Strongly agree	Neutral	Strongly agree	Agree	Agree	Agree
896	Fan	1980-01-01 00:00:00	9	de	1728333113	Yes		Agree	Disagree	Strongly agree	Neutral	Strongly agree	Strongly agree			Neutral	Neutral	Very likely	Agree	Agree	Disagree	A3	8	A3								Neutral	Likely	Unlikely	Neutral	Neutral	Agree	Agree	Neutral		Agree	Agree	Neutral	Neutral	Agree	Agree	Agree	Neutral	36-50
897	Fan		5	de	426159047	Yes		Strongly agree	Strongly agree	Strongly agree	Strongly agree	Strongly agree	Strongly agree
898	Fan		6	de	16657219	Yes		Strongly agree	Strongly agree	Strongly agree	Agree	Strongly agree	Strongly agree			Likely	Likely	Very likely	Agree	Agree	Agree	B4	4	B4
899	Fan		3	de	162389204	Yes		Strongly disagree
900	Fan		4	de	1168708487	Yes		Strongly agree	Agree	Strongly agree	Neutral	Strongly agree	Strongly agree
901	Fan		2	de	1698452595	Yes
902	Fan	1980-01-01 00:00:00	9	de	1013398198	Yes		Strongly agree	Agree	Strongly agree	Agree	Strongly agree	Strongly agree			Unlikely	Very likely	Very likely	Strongly agree	Strongly agree	Strongly agree	B2	2	B2								Very likely	Likely	Unlikely	Agree	Neutral	Agree	Agree	Neutral	Agree		Agree	Agree	Agree	Agree	Agree	Neutral	Strongly agree	18-25
903	Fan	1980-01-01 00:00:00	9	de	115580541	Yes		Strongly agree	Agree	Strongly agree	Neutral	Agree	Agree			Likely	Unlikely	Very likely	Strongly agree	Strongly agree	Agree	A4	9	A4								Likely	Neutral	Neutral	Disagree	Neutral	Neutral	Agree	Agree	Neutral	Neutral	Agree	Agree	Agree	Agree	Agree	Agree	Neutral	18-25
904	Fan		6	de	597298929	Yes		Strongly agree	Strongly agree	Strongly agree	Agree	Agree	Strongly agree			Unlikely	Likely	Very likely	Agree	Agree	Agree		2	B2
905	Fan		6	de	624611697	Yes		Agree	Agree	Agree	Agree	Agree	Agree			Likely	Likely	Neutral	Agree	Agree	Neutral		1	B1
906	Fan		6	de	949761161	Yes		Strongly disagree	Agree	Agree	Agree	Agree	Agree			Unlikely	Likely	Unlikely	Agree	Agree	Disagree		3	B3
907	Fan			de	740787653	N/A
908	Fan	1980-01-01 00:00:00	9	de	1614902705	Yes		Agree	Neutral	Strongly agree	Disagree	Strongly agree	Strongly agree			Very unlikely	Neutral	Very likely	Agree	Neutral	Agree	B1	1	B1								Likely	Very likely	Neutral	Neutral	Neutral	Agree	Agree	Agree			Agree	Neutral	Agree	Agree	Agree	Agree	Strongly agree	26-35
909	Fan		2	de	282717595	Yes
910	Fan		2	de	1151517328	Yes
911	Fan	1980-01-01 00:00:00	9	de	64074300	Yes		Agree	Neutral	Agree	Neutral	Neutral	Agree			Very unlikely	Unlikely	Very likely	Neutral	Agree	Strongly agree	B1	1	B1								Unlikely	Likely	Very likely	Disagree	Neutral	Neutral	Agree	Agree			Agree	Neutral	Neutral	Neutral	Disagree	Agree	Agree	26-35
912	Fan	1980-01-01 00:00:00	9	de	468057242	Yes		Agree	Agree	Strongly agree	Agree	Strongly agree	Agree			Unlikely	Unlikely	Very likely	Strongly agree	Strongly agree	Strongly agree	A1	6	A1								Likely	Likely	Unlikely	Disagree	Disagree	Agree	Agree	Disagree		Agree	Neutral	Agree	Agree	Agree	Agree	Agree	Agree	36-50
913	Fan		5	de	19867594	Yes		Strongly agree	Agree	Strongly agree	Agree	Strongly agree	Strongly agree
914	Fan		7	de	770640214	Yes		Strongly agree	Disagree	Strongly agree	Neutral	Strongly agree	Strongly agree			Very unlikely	Very unlikely	Very likely	Strongly agree	Strongly agree	Agree	B3	3	B3								Likely	Very likely	Unlikely	Agree	Neutral	Disagree	Agree	Agree			Agree
915	Fan		3	de	691337754	Yes		Strongly agree
916	Fan	1980-01-01 00:00:00	9	de	602833939	Yes		Strongly agree	Neutral	Strongly agree	Neutral	Strongly agree	Strongly agree			Likely	Very likely	Unlikely	Strongly agree	Strongly agree	Neutral	B4	4	B4								Very likely	Unlikely	Very unlikely	Strongly agree	Strongly disagree	Strongly agree	Strongly agree	Disagree	Strongly agree		Agree	Strongly agree	Strongly agree	Strongly agree	Strongly agree	Strongly agree	Strongly agree	51-65
917	Fan	1980-01-01 00:00:00	9	de	1130606859	Yes		Strongly agree	Agree	Strongly agree	Agree	Strongly agree	Strongly agree			Very likely	Likely	Likely	Neutral	Agree	Neutral	B1	1	B1								Likely	Likely	Likely	Strongly disagree	Agree	Neutral	Agree	Neutral			Neutral	Neutral	Neutral	Neutral	Neutral	Neutral	Strongly agree	51-65
918	Fan		3	de	2058309625	Yes		Agree
919	Fan	1980-01-01 00:00:00	9	de	754434310	Yes		Agree	Agree	Strongly agree	Neutral	Neutral	Strongly agree			Unlikely	Unlikely	Very likely	Agree	Agree	Agree	A4	9	A4								Likely	Very likely	Unlikely	Agree	Disagree	Agree	Agree	Agree	Strongly agree	Strongly agree	Strongly agree	Neutral	Neutral	Agree	Neutral	Agree	Agree	26-35
920	Fan	1980-01-01 00:00:00	9	de	1079275303	Yes		Strongly agree	Neutral	Agree	Agree	Neutral	Agree			Unlikely	Likely	Very likely	Agree	Agree	Strongly agree	A3	8	A3								Unlikely	Likely	Very likely	Strongly disagree	Neutral	Strongly disagree	Strongly agree	Disagree		Disagree	Disagree	Strongly disagree	Strongly disagree	Strongly disagree	Strongly disagree	Strongly disagree	Strongly disagree	36-50
921	Fan	1980-01-01 00:00:00	9	de	1501516649	Yes		Strongly agree	Strongly agree	Strongly agree	Agree	Strongly agree	Strongly agree			Unlikely	Unlikely	Very likely	Strongly agree	Strongly agree	Strongly agree	A3	8	A3								Very likely	Very likely	Unlikely	Strongly agree	Strongly disagree	Agree	Strongly agree	Strongly agree		Strongly agree	Neutral	Agree	Neutral	Agree	Agree	Agree	Strongly agree	26-35
922	Fan		4	de	41715523	Yes		Strongly agree	Disagree	Agree	Strongly agree	Agree	Agree
923	Fan		3	de	824199603	Yes		Agree
924	Fan	1980-01-01 00:00:00	9	de	2078165127	Yes		Agree	Agree	Strongly agree	Neutral	Strongly agree	Strongly agree			Very unlikely	Unlikely	Very likely	Agree	Agree	Strongly agree	A2	7	A2								Very likely	Likely	Unlikely	Agree	Disagree	Agree	Agree	Neutral	Agree	Agree	Agree	Neutral	Neutral	Agree	Agree	Agree	Neutral	36-50
925	Fan			de	1516402892	N/A
926	Fan		6	de	1810771924	Yes		Strongly agree	Strongly agree	Strongly agree	Agree	Strongly agree	Agree			Unlikely	Likely	Very likely	Agree	Agree	Agree		8	A3
927	Fan			de	1154142641	N/A
928	Fan	1980-01-01 00:00:00	9	de	69660825	Yes		Strongly agree	Strongly agree	Strongly agree	Neutral	Agree	Agree			Very unlikely	Very likely	Likely	Agree	Agree	Strongly agree	B1	1	B1								Likely	Very likely	Very unlikely	Agree	Disagree	Agree	Agree	Agree			Agree	Agree	Agree	Agree	Agree	Agree	Agree	18-25
929	Fan		5	de	1116830925	Yes		Agree	Agree	Agree	Agree	Agree	Agree
930	Fan	1980-01-01 00:00:00	9	en	980153264	Yes		Strongly agree	Strongly agree	Strongly agree	Neutral	Strongly agree	Strongly agree			Very unlikely	Likely	Very likely	Agree	Agree	Strongly agree	A2	7	A2								Very likely	Unlikely	Unlikely	Agree	Strongly disagree	Agree	Agree	Agree	Agree	Agree	Agree	Agree	Agree	Neutral	Agree	Agree	Agree	26-35
931	Fan		4	de	1705260580	Yes		Strongly agree	Agree	Agree	Agree	Neutral	Agree
932	Fan	1980-01-01 00:00:00	9	de	1564516387	Yes		Strongly agree	Neutral	Strongly agree	Neutral	Strongly agree	Strongly agree			Unlikely	Very likely	Unlikely	Strongly agree	Strongly agree	Neutral	B1	1	B1								Neutral	Neutral	Neutral	Neutral	Agree	Neutral	Strongly agree	Strongly agree			Strongly agree	Disagree	Neutral	Neutral	Agree	Disagree	Neutral	36-50
933	Fan	1980-01-01 00:00:00	9	de	1908501327	Yes		Strongly agree	Agree	Strongly agree	Neutral	Strongly agree	Strongly agree			Likely	Unlikely	Very likely	Strongly agree	Strongly agree	Agree	A1	6	A1								Very likely	Unlikely	Likely	Agree	Disagree	Strongly agree	Strongly agree	Neutral		Agree	Agree	Agree	Agree	Agree	Agree	Agree	Agree	26-35
934	Fan	1980-01-01 00:00:00	9	de	1437265206	Yes		Strongly agree	Strongly agree	Strongly agree	Neutral	Strongly agree	Strongly agree			Likely	Unlikely	Very likely	Strongly agree	Strongly agree	Disagree	A2	7	A2								Very likely	Unlikely	Very unlikely	Strongly disagree	Disagree	Disagree	Disagree	Strongly agree	Strongly agree	Strongly agree	Strongly agree	Agree	Agree	Agree	Agree	Agree	Strongly agree	36-50
935	Fan			de	1111398871	N/A
936	Fan		6	de	1046825189	Yes		Agree	Agree	Agree	Agree	Agree	Agree			Very unlikely	Unlikely	Very likely	Agree	Agree	Agree		3	B3
937	Fan	1980-01-01 00:00:00	9	de	1134973367	Yes		Strongly agree	Neutral	Agree	Disagree	Strongly agree	Strongly agree			Unlikely	Unlikely	Very likely	Agree	Strongly agree	Neutral	A1	6	A1								Likely	Very likely	Unlikely	Agree	Disagree	Neutral	Disagree	Agree		Strongly agree	Strongly disagree	Neutral	Neutral	Agree	Agree	Agree	Agree	36-50
938	Fan		3	de	1035192356	Yes		Strongly agree
939	Fan		2	de	1717041795	Yes
940	Fan	1980-01-01 00:00:00	9	de	1305410862	Yes		Agree	Strongly agree	Agree	Strongly agree	Agree	Agree			Unlikely	Likely	Very likely	Strongly agree	Strongly agree	Strongly agree	B2	2	B2								Very unlikely	Unlikely	Very likely	Disagree	Neutral	Disagree	Agree	Strongly agree	Strongly disagree		Strongly disagree	Neutral	Neutral	Strongly disagree	Neutral	Disagree	Strongly agree	18-25
941	Fan		6	de	2092109066	Yes		Strongly agree	Agree	Agree	Neutral	Strongly agree	Neutral			Unlikely	Neutral	Very likely	Strongly agree	Strongly agree	Strongly agree		4	B4
942	Fan	1980-01-01 00:00:00	9	de	1882955304	Yes		Strongly agree	Neutral	Strongly agree	Neutral	Strongly agree	Strongly agree			Unlikely	Unlikely	Likely	Neutral	Neutral	Strongly agree	A0	5	A0								Likely	Likely	Unlikely	Agree	Disagree	Agree	Agree			Agree		Neutral			Neutral		Neutral	36-50
943	Fan			de	840014918	N/A
944	Fan		2	de	1105646902	Yes
945	Fan		3	de	1274988732	Yes		Disagree
946	Fan	1980-01-01 00:00:00	9	de	1236003572	Yes		Strongly agree	Disagree	Strongly agree	Agree	Strongly agree	Strongly agree			Unlikely	Unlikely	Very likely	Agree	Strongly agree	Strongly agree	B1	1	B1								Likely	Very unlikely	Unlikely	Strongly agree	Strongly disagree	Agree	Agree	Agree			Agree	Agree	Neutral	Agree	Agree	Strongly agree	Agree	26-35
947	Fan	1980-01-01 00:00:00	9	de	198418995	Yes		Agree	Neutral	Strongly agree	Agree	Strongly agree	Strongly agree			Very unlikely	Unlikely	Very likely	Strongly agree	Agree	Strongly agree	B1	1	B1								Unlikely	Likely	Unlikely	Agree	Disagree	Agree	Agree	Disagree			Neutral	Neutral	Agree	Agree	Agree	Neutral	Strongly agree	51-65
948	Fan		5	de	1715858249	Yes		Agree	Agree	Neutral	Agree	Neutral	Agree
949	Fan	1980-01-01 00:00:00	9	de	384533944	Yes		Strongly agree	Agree	Strongly agree	Neutral	Strongly agree	Strongly agree			Unlikely	Unlikely	Very likely	Strongly agree	Strongly agree	Strongly agree	A1	6	A1								Unlikely	Likely	Very likely	Disagree	Agree	Disagree	Strongly agree	Agree		Disagree	Agree	Agree	Agree	Disagree	Agree	Strongly agree	Neutral	36-50
950	Fan			de	2001830144	N/A
951	Fan	1980-01-01 00:00:00	9	de	197570010	Yes		Agree	Strongly disagree	Agree	Strongly disagree	Agree	Agree			Unlikely	Likely	Very likely	Strongly agree	Strongly agree	Strongly agree	A2	7	A2								Unlikely	Very likely	Unlikely	Agree	Disagree	Disagree	Agree	Agree	Agree	Agree	Agree	Agree	Agree	Disagree	Neutral	Disagree	Agree	18-25
952	Fan			de	745684716	N/A
953	Fan	1980-01-01 00:00:00	9	de	1454038649	Yes		Strongly agree	Strongly agree	Agree	Strongly agree	Strongly agree	Agree			Very unlikely	Very unlikely	Very likely	Strongly agree	Strongly agree	Strongly agree	A2	7	A2								Very unlikely	Very unlikely	Very likely	Neutral	Neutral	Agree	Strongly agree	Strongly agree	Strongly agree	Strongly agree	Strongly agree	Neutral	Agree	Agree	Agree	Agree	Strongly agree	18-25
954	Fan	1980-01-01 00:00:00	9	de	1301235326	Yes		Strongly agree	Neutral	Strongly agree	Neutral	Strongly agree	Strongly agree			Unlikely	Unlikely	Likely	Agree	Agree	Neutral	B4	4	B4								Unlikely	Likely	Very likely	Neutral	Neutral	Neutral	Neutral	Disagree	Neutral		Neutral	Agree	Agree	Neutral	Neutral	Neutral	Neutral	51-65
955	Fan		2	de	199120282	Yes
956	Fan		3	de	704676015	Yes		Agree
957	Fan		4	de	1215252447	Yes		Strongly agree	Disagree	Strongly agree	Neutral	Agree	Strongly agree
958	Fan		2	de	626837890	Yes
959	Fan	1980-01-01 00:00:00	9	de	1482923545	Yes		Strongly agree	Strongly agree	Strongly agree	Neutral	Strongly agree	Strongly agree			Neutral	Likely	Very likely	Agree	Strongly agree	Agree	B3	3	B3								Likely	Likely	Likely	Agree	Disagree	Agree	Agree	Strongly agree			Agree	Agree	Agree	Agree	Agree	Agree	Strongly agree	18-25
960	Fan	1980-01-01 00:00:00	9	de	462609114	Yes		Agree	Agree	Strongly agree	Neutral	Strongly agree	Strongly agree			Very unlikely	Unlikely	Very likely	Agree	Strongly agree	Strongly agree	B2	2	B2								Very unlikely	Unlikely	Likely	Strongly disagree	Agree	Disagree	Strongly agree	Agree	Disagree		Strongly disagree	Strongly disagree	Disagree	Strongly disagree	Agree	Neutral	Neutral	36-50
961	Fan			de	905271066	N/A
962	Fan			de	203267267	N/A
963	Fan	1980-01-01 00:00:00	9	de	1820269784	Yes		Strongly agree	Strongly agree	Agree	Strongly agree	Strongly agree	Agree			Neutral	Very likely	Unlikely	Agree	Agree	Strongly agree	A0	5	A0								Neutral	Very likely	Very unlikely	Disagree	Strongly disagree	Strongly disagree	Agree			Agree		Strongly disagree			Strongly agree		Strongly agree	26-35
964	Fan	1980-01-01 00:00:00	9	de	1309783707	Yes		Strongly agree	Strongly agree	Strongly agree	Neutral	Strongly agree	Strongly agree			Neutral	Very likely	Likely	Agree	Agree	Neutral	A3	8	A3								Very likely	Unlikely	Unlikely	Strongly agree	Disagree	Agree	Agree	Neutral		Agree	Agree	Agree	Neutral	Agree	Agree	Strongly agree	Agree	36-50
965	Fan		0	de	901696558	N/A
966	Fan		2	de	1652566588	Yes
967	Fan		2	de	1979743008	Yes
968	Fan	1980-01-01 00:00:00	9	de	1793903293	Yes		Strongly agree	Neutral	Strongly agree	Neutral	Strongly agree	Strongly agree			Unlikely	Unlikely	Very likely	Agree	Agree	Agree	B1	1	B1								Very likely	Likely	Likely	Neutral	Neutral	Agree	Agree	Agree			Agree	Neutral	Neutral	Neutral	Neutral	Neutral	Neutral	36-50
969	Fan	1980-01-01 00:00:00	9	de	1390267025	Yes		Agree	Agree	Strongly agree	Neutral	Agree	Strongly agree			Unlikely	Unlikely	Very likely	Strongly agree	Strongly agree	Strongly agree	A4	9	A4								Very likely	Unlikely	Likely	Disagree	Disagree	Agree	Strongly agree	Neutral	Neutral	Agree	Agree	Neutral	Agree	Agree	Agree	Agree	Agree	51-65
970	Fan	1980-01-01 00:00:00	9	de	1313342756	Yes		Neutral	Agree	Agree	Agree	Agree	Agree			Neutral	Neutral	Neutral	Neutral	Neutral	Neutral	A2	7	A2								Unlikely	Unlikely	Unlikely	Strongly disagree	Strongly disagree	Strongly disagree	Strongly disagree	Neutral	Strongly disagree	Strongly disagree	Strongly disagree	Strongly disagree	Strongly disagree	Strongly disagree	Strongly disagree	Strongly disagree	Strongly disagree	36-50
971	Fan		6	de	136814679	Yes		Strongly agree	Strongly agree	Strongly agree	Strongly agree	Strongly agree	Strongly agree			Unlikely	Very unlikely	Very likely	Strongly agree	Strongly agree	Strongly agree		6	A1
972	Fan		5	de	55184730	Yes		Agree	Strongly agree	Strongly agree	Agree	Neutral	Strongly agree
973	Fan	1980-01-01 00:00:00	9	de	1685679499	Yes		Agree	Strongly agree	Agree	Strongly agree	Neutral	Neutral			Very unlikely	Unlikely	Very likely	Agree	Agree	Strongly agree	B4	4	B4								Very unlikely	Unlikely	Very likely	Neutral	Neutral	Disagree	Agree	Neutral	Strongly disagree		Disagree	Neutral	Disagree	Disagree	Disagree	Strongly disagree	Neutral	36-50
974	Fan		7	de	1653249723	Yes		Agree	Agree	Strongly agree	Agree	Strongly agree	Strongly agree			Unlikely	Likely	Very likely	Agree	Neutral	Strongly agree	B4	4	B4								Neutral	Likely	Very likely	Agree	Disagree	Neutral	Agree	Agree	Agree		Agree
975	Fan	1980-01-01 00:00:00	9	de	704909713	Yes		Strongly agree	Strongly agree	Agree	Agree	Strongly agree	Agree			Likely	Likely	Unlikely	Agree	Agree	Neutral	B3	3	B3								Very likely	Likely	Unlikely	Neutral	Neutral	Agree	Strongly agree	Disagree			Agree	Neutral	Neutral	Neutral	Neutral	Neutral	Neutral	18-25
976	Fan	1980-01-01 00:00:00	9	de	1429943910	Yes		Strongly agree	Strongly agree	Strongly agree	Neutral	Strongly agree	Strongly agree			Likely	Unlikely	Very likely	Strongly agree	Agree	Agree	A0	5	A0								Unlikely	Very likely	Neutral	Strongly agree	Neutral	Strongly agree	Strongly agree			Strongly disagree		Strongly disagree			Strongly disagree		Strongly agree	18-25
977	Fan		3	de	1429165467	Yes		Neutral
978	Fan	1980-01-01 00:00:00	9	de	1037219328	Yes		Strongly agree	Strongly agree	Agree	Agree	Strongly agree	Agree			Unlikely	Neutral	Very likely	Strongly agree	Strongly agree	Agree	B1	1	B1								Very likely	Likely	Unlikely	Neutral	Neutral	Neutral	Agree	Agree			Agree	Agree	Neutral	Neutral	Agree	Agree	Neutral	36-50
979	Fan	1980-01-01 00:00:00	9	de	100386828	Yes		Neutral	Strongly agree	Strongly agree	Agree	Agree	Agree			Unlikely	Very likely	Neutral	Agree	Agree	Neutral	A4	9	A4								Likely	Likely	Very unlikely	Neutral	Neutral	Neutral	Agree	Agree	Neutral	Agree	Agree	Neutral	Agree	Agree	Agree	Agree	Agree	36-50
980	Fan			de	1312836527	N/A
981	Fan	1980-01-01 00:00:00	9	de	445087065	Yes		Agree	Neutral	Agree	Neutral	Agree	Strongly agree			Unlikely	Likely	Very likely	Strongly agree	Strongly agree	Agree	B1	1	B1								Likely	Very likely	Likely	Disagree	Neutral	Agree	Strongly agree	Strongly agree			Agree	Neutral	Agree	Agree	Agree	Strongly agree	Neutral	36-50
982	Fan	1980-01-01 00:00:00	9	de	958976985	Yes		Neutral	Strongly disagree	Agree	Agree	Neutral	Strongly agree			Unlikely	Unlikely	Very likely	Neutral	Agree	Agree	B1	1	B1								Likely	Unlikely	Likely	Strongly disagree	Strongly agree	Strongly agree	Strongly agree	Neutral			Agree	Strongly agree	Strongly agree	Strongly agree	Strongly disagree	Strongly agree	Strongly agree	26-35
983	Fan			de	27017556	N/A
984	Fan	1980-01-01 00:00:00	9	de	356765547	Yes		Strongly agree	Strongly agree	Strongly disagree	Agree	Strongly agree	Neutral			Very unlikely	Neutral	Very likely	Strongly agree	Strongly agree	Strongly agree	A4	9	A4								Likely	Neutral	Neutral	Agree	Neutral	Agree	Strongly agree	Neutral	Neutral	Agree	Agree	Strongly disagree	Strongly disagree	Neutral	Neutral	Agree	Disagree	36-50
985	Fan		6	de	1601207837	Yes		Agree	Strongly agree	Agree	Strongly agree	Strongly agree	Strongly agree			Unlikely	Likely	Likely	Agree	Agree	Strongly agree		3	B3
986	Fan	1980-01-01 00:00:00	9	de	1945384228	Yes		Strongly agree	Agree	Agree	Agree	Strongly agree	Strongly agree			Unlikely	Unlikely	Very likely	Strongly agree	Strongly agree	Strongly agree	B1	1	B1								Unlikely	Unlikely	Very likely	Neutral	Neutral	Neutral	Agree	Neutral			Neutral	Disagree	Neutral	Strongly disagree	Disagree	Disagree	Strongly agree	36-50
987	Fan	1980-01-01 00:00:00	9	de	177640111	Yes		Strongly agree	Agree	Strongly agree	Agree	Agree	Agree			Unlikely	Very likely	Very likely	Agree	Agree	Agree	B4	4	B4								Unlikely	Very likely	Likely	Agree	Disagree	Agree	Agree	Neutral	Agree		Agree	Neutral	Neutral	Agree	Agree	Agree	Agree	26-35
988	Fan	1980-01-01 00:00:00	9	de	957700994	Yes		Strongly agree	Agree	Agree	Neutral	Strongly agree	Strongly agree			Unlikely	Unlikely	Very likely	Strongly agree	Strongly agree	Agree	B3	3	B3								Likely	Unlikely	Unlikely	Agree	Disagree	Agree	Agree	Disagree			Agree	Neutral	Agree	Agree	Agree	Agree	Agree	26-35
989	Fan		4	de	774563571	Yes		Neutral	Agree	Strongly agree	Agree	Strongly agree	Strongly agree
990	Fan		6	de	1654707238	Yes		Agree	Strongly agree	Agree	Agree	Agree	Strongly agree			Very unlikely	Unlikely	Likely	Agree	Agree	Agree		9	A4
991	Fan	1980-01-01 00:00:00	9	de	1705294073	Yes		Strongly agree	Agree	Strongly agree	Neutral	Strongly agree	Strongly agree			Unlikely	Unlikely	Very likely	Strongly agree	Strongly agree	Agree	B3	3	B3								Neutral	Neutral	Very likely	Agree	Neutral	Neutral	Neutral	Neutral			Strongly disagree	Strongly disagree	Strongly disagree	Strongly disagree	Strongly disagree	Strongly disagree	Agree	26-35
992	Fan		2	de	927854393	Yes
993	Fan		6	de	1036664866	Yes		Agree	Agree	Agree	Agree	Agree	Neutral			Unlikely	Likely	Likely	Strongly agree	Strongly agree	Agree		1	B1
994	Fan		7	de	159801838	Yes		Strongly agree	Strongly disagree	Strongly agree	Agree	Strongly agree	Strongly agree			Unlikely	Unlikely	Very likely	Agree	Agree	Agree	A1	6	A1								Likely	Likely	Unlikely	Agree	Disagree	Agree	Agree	Neutral		Agree	Agree
995	Fan	1980-01-01 00:00:00	9	en	946576188	Yes		Agree	Agree	Strongly agree	Agree	Strongly agree	Strongly agree			Unlikely	Likely	Neutral	Neutral	Agree	Strongly agree	B1	1	B1								Likely	Likely	Likely	Strongly agree	Disagree	Neutral	Agree	Strongly agree			Agree	Neutral	Agree	Agree	Agree	Agree	Agree	26-35
996	Fan		6	de	1942498384	Yes		Strongly agree	Agree	Strongly agree	Agree	Strongly agree	Strongly agree			Unlikely	Likely	Very likely	Agree	Agree	Strongly agree		9	A4
997	Fan		2	de	846368371	Yes
998	Fan		2	de	1253764662	Yes
999	Fan	1980-01-01 00:00:00	9	de	262476123	Yes		Agree	Neutral	Agree	Agree	Strongly agree	Agree			Unlikely	Likely	Very likely	Strongly agree	Strongly agree	Strongly agree	B4	4	B4								Likely	Likely	Neutral	Agree	Strongly disagree	Agree	Agree	Agree	Agree		Agree	Agree	Agree	Agree	Agree	Agree	Agree	36-50
1000	Fan	1980-01-01 00:00:00	9	de	611565024	Yes		Strongly agree	Neutral	Strongly agree	Neutral	Strongly agree	Agree			Unlikely	Unlikely	Very likely	Strongly agree	Agree	Agree	A1	6	A1								Likely	Likely	Neutral	Agree	Strongly disagree	Agree	Agree	Neutral		Agree	Disagree	Neutral	Agree	Agree	Agree	Agree	Agree	36-50
1001	Fan		4	de	1986740867	Yes		Strongly agree	Neutral	Strongly agree	Neutral	Strongly agree	Strongly agree
1002	Fan	1980-01-01 00:00:00	9	de	1325077981	Yes		Agree	Agree	Agree	Agree	Strongly agree	Strongly agree			Very unlikely	Unlikely	Very likely	Agree	Agree	Agree	A3	8	A3								Likely	Unlikely	Neutral	Neutral	Neutral	Agree	Agree	Agree		Agree	Agree	Neutral	Agree	Agree	Agree	Agree	Agree	36-50
1003	Fan		5	de	788495405	Yes		Strongly agree	Strongly agree	Strongly agree	Agree	Strongly agree	Strongly agree
1004	Fan		1	de	858697240	Yes
1005	Fan		3	de	267727796	Yes		Agree
1006	Fan		3	de	738110601	Yes		Agree
1007	Fan	1980-01-01 00:00:00	9	de	2000604522	Yes		Strongly agree	Disagree	Strongly agree	Disagree	Strongly agree	Strongly agree			Very unlikely	Unlikely	Very likely	Strongly agree	Strongly agree	Strongly agree	A1	6	A1								Very unlikely	Very likely	Likely	Agree	Disagree	Agree	Agree	Agree		Strongly agree	Agree	Neutral	Agree	Agree	Agree	Agree	Agree	36-50
1008	Fan	1980-01-01 00:00:00	9	de	2015962143	Yes		Strongly agree	Agree	Strongly agree	Neutral	Strongly agree	Strongly agree			Likely	Unlikely	Very likely	Agree	Agree	Strongly agree	B4	4	B4								Very unlikely	Likely	Very likely	Strongly agree	Strongly disagree	Neutral	Strongly agree	Agree	Agree		Strongly agree	Neutral	Disagree	Disagree	Disagree	Disagree	Neutral	26-35
1009	Fan		2	de	175266548	Yes
1010	Fan	1980-01-01 00:00:00	9	de	1941601896	Yes		Agree	Agree	Agree	Agree	Strongly agree	Strongly agree			Very unlikely	Unlikely	Very likely	Agree	Agree	Strongly agree	B3	3	B3								Very likely	Unlikely	Likely	Strongly agree	Strongly disagree	Disagree	Agree	Strongly agree			Agree	Neutral	Disagree	Agree	Agree	Agree	Agree	26-35
1011	Fan		3	de	625620248	Yes		Strongly agree
1012	Fan		2	de	1249236053	Yes
1013	Fan		6	de	124600146	Yes		Strongly agree	Strongly agree	Agree	Agree	Neutral	Strongly agree			Unlikely	Unlikely	Very likely	Agree	Strongly agree	Agree		8	A3
1014	Fan		2	de	659621748	Yes
1015	Fan		5	de	1806455843	Yes		Agree	Disagree	Strongly agree	Agree	Strongly agree	Strongly agree
1016	Fan		6	de	2005647397	Yes		Agree	Disagree	Strongly agree	Disagree	Strongly agree	Strongly agree			Unlikely	Very likely	Unlikely	Agree	Agree	Agree		5	A0
1017	Fan		6	de	1053304436	Yes		Strongly agree	Strongly agree	Strongly agree	Agree	Strongly agree	Agree			Likely	Unlikely	Very likely	Neutral	Agree	Disagree		1	B1
1018	Fan		1	de	1893268452	Yes
1019	Fan	1980-01-01 00:00:00	9	de	1969042039	Yes		Strongly agree	Strongly disagree	Strongly agree	Disagree	Strongly agree	Strongly agree			Unlikely	Likely	Very likely	Neutral	Strongly agree	Neutral	B2	2	B2								Very likely	Unlikely	Unlikely	Agree	Disagree	Strongly agree	Strongly agree	Strongly agree	Strongly agree		Neutral	Agree	Agree	Agree	Strongly agree	Strongly agree	Neutral	51-65
1020	Fan	1980-01-01 00:00:00	9	de	348273775	Yes		Strongly agree	Disagree	Agree	Disagree	Agree	Strongly agree			Very unlikely	Unlikely	Very likely	Strongly agree	Strongly agree	Strongly agree	A3	8	A3								Likely	Unlikely	Unlikely	Agree	Disagree	Agree	Agree	Strongly agree		Agree	Agree	Neutral	Neutral	Agree	Neutral	Agree	Neutral	36-50
1021	Fan		2	de	1832057981	Yes
1022	Fan		4	de	720924956	Yes		Agree	Agree	Strongly agree	Agree	Strongly agree	Strongly agree
1023	Fan	1980-01-01 00:00:00	9	de	1514950715	Yes		Strongly agree	Strongly agree	Strongly agree	Strongly agree	Strongly agree	Strongly agree			Very unlikely	Unlikely	Very likely	Strongly agree	Agree	Strongly agree	B3	3	B3								Very likely	Very likely	Very likely	Agree	Disagree	Neutral	Agree	Strongly agree			Strongly agree	Strongly agree	Agree	Strongly agree	Strongly agree	Strongly agree	Agree	36-50
1024	Fan		2	de	230182467	Yes
1025	Fan	1980-01-01 00:00:00	9	de	1209528001	Yes		Strongly agree	Neutral	Agree	Agree	Agree	Strongly agree			Unlikely	Unlikely	Very likely	Agree	Neutral	Strongly agree	B2	2	B2								Very likely	Likely	Unlikely	Agree	Disagree	Agree	Agree	Neutral	Agree		Disagree	Agree	Agree	Agree	Agree	Agree	Agree	36-50
1026	Fan		3	de	59416174	Yes		Agree
1027	Fan	1980-01-01 00:00:00	9	de	793423258	Yes		Strongly agree	Disagree	Agree	Neutral	Agree	Strongly agree			Unlikely	Likely	Very likely	Agree	Strongly agree	Strongly agree	A0	5	A0								Likely	Likely	Unlikely	Disagree	Strongly disagree	Agree	Agree			Strongly agree		Disagree			Strongly agree		Neutral	26-35
1028	Fan			de	1582677454	N/A
1029	Fan	1980-01-01 00:00:00	9	de	1533785855	Yes		Strongly agree	Agree	Agree	Agree	Agree	Strongly agree			Unlikely	Likely	Very likely	Strongly agree	Strongly agree	Agree	B1	1	B1								Unlikely	Likely	Likely	Neutral	Neutral	Neutral	Agree	Agree			Neutral	Neutral	Agree	Disagree	Agree	Neutral	Strongly agree	36-50
1030	Fan		5	de	161659165	Yes		Agree	Agree	Agree	Neutral	Agree	Agree
1031	Fan		5	de	1446572517	Yes		Neutral	Agree	Agree	Strongly agree	Agree	Agree
1032	Fan		2	de	1974931639	Yes
1033	Fan		6	de	1156995122	Yes		Agree	Neutral	Strongly agree	Disagree	Agree	Strongly agree			Very unlikely	Likely	Very likely	Strongly agree	Strongly agree	Neutral		2	B2
1034	Fan	1980-01-01 00:00:00	9	de	359960073	Yes		Strongly agree	Strongly agree	Strongly agree	Strongly agree	Strongly agree	Strongly agree			Likely	Likely	Very likely	Agree	Agree	Agree	B3	3	B3								Very likely	Neutral	Likely	Neutral	Agree	Agree	Agree	Agree			Strongly agree	Agree	Agree	Agree	Agree	Strongly agree	Strongly agree	36-50
1035	Fan	1980-01-01 00:00:00	9	de	1048968703	Yes		Strongly agree	Agree	Strongly agree	Agree	Strongly agree	Strongly agree			Very unlikely	Unlikely	Very likely	Agree	Agree	Agree	A2	7	A2								Very likely	Likely	Unlikely	Agree	Disagree	Agree	Agree	Disagree	Agree	Agree	Agree	Neutral	Agree	Agree	Agree	Agree	Agree	26-35
1036	Fan	1980-01-01 00:00:00	9	de	2063563756	Yes		Agree	Strongly agree	Strongly agree	Strongly agree	Agree	Strongly agree			Very unlikely	Likely	Very likely	Strongly agree	Strongly agree	Agree	A1	6	A1								Unlikely	Likely	Likely	Strongly agree	Disagree	Agree	Agree	Neutral		Neutral	Agree	Disagree	Neutral	Disagree	Agree	Neutral	Neutral	18-25
1037	Fan		6	de	1187917829	Yes		Strongly agree	Neutral	Agree	Neutral	Agree	Agree			Unlikely	Unlikely	Very likely	Agree	Strongly agree	Agree		2	B2
1038	Fan			de	1461318482	N/A
1039	Fan		7	de	952733643	Yes		Strongly agree	Strongly agree	Strongly agree	Strongly agree	Strongly agree	Strongly agree			Neutral	Very likely	Likely	Strongly agree	Strongly agree	Strongly agree	B2	2	B2								Very likely	Very likely	Very likely	Agree	Strongly disagree	Strongly agree	Strongly agree	Strongly disagree	Strongly agree		Strongly agree
1040	Fan	1980-01-01 00:00:00	9	de	1186330763	Yes		Strongly agree	Agree	Neutral	Agree	Agree	Agree			Unlikely	Likely	Very likely	Strongly agree	Strongly agree	Agree	B1	1	B1								Very likely	Likely	Unlikely	Neutral	Neutral	Agree	Agree	Disagree			Agree	Agree	Agree	Agree	Agree	Agree	Agree	26-35
1041	Fan		6	de	1587585320	Yes		Agree	Agree	Agree	Agree	Agree	Strongly agree			Very unlikely	Neutral	Very likely	Agree	Agree	Strongly agree		1	B1
1042	Fan	1980-01-01 00:00:00	9	de	857429996	Yes		Agree	Strongly disagree	Strongly agree	Disagree	Strongly agree	Strongly agree			Very unlikely	Neutral	Very likely	Neutral	Agree	Agree	B2	2	B2								Unlikely	Likely	Likely	Neutral	Neutral	Neutral	Neutral	Agree	Neutral		Neutral	Disagree	Disagree	Disagree	Disagree	Disagree	Disagree	36-50
1043	Fan		2	de	505586288	Yes
1044	Fan	1980-01-01 00:00:00	9	de	233202501	Yes		Strongly agree	Neutral	Strongly agree	Neutral	Strongly agree	Strongly agree			Unlikely	Unlikely	Very likely	Strongly agree	Strongly agree	Agree	B1	1	B1								Unlikely	Likely	Likely	Strongly agree	Strongly disagree	Agree	Strongly agree	Agree			Agree	Agree	Agree	Agree	Agree	Agree	Agree	51-65
1045	Fan		4	de	1984463354	Yes		Strongly agree	Agree	Strongly agree	Neutral	Strongly agree	Strongly agree
1046	Fan		6	de	1566125217	Yes		Strongly agree	Strongly agree	Strongly agree	Strongly agree	Strongly agree	Strongly agree			Very unlikely	Neutral	Very likely	Strongly agree	Strongly agree	Strongly agree		5	A0
1047	Fan	1980-01-01 00:00:00	9	de	1900460533	Yes		Agree	Strongly agree	Agree	Agree	Agree	Agree			Unlikely	Unlikely	Very likely	Strongly agree	Strongly agree	Agree	A1	6	A1								Likely	Likely	Unlikely	Disagree	Neutral	Neutral	Agree	Agree		Agree	Neutral	Disagree	Neutral	Disagree	Neutral	Neutral	Agree	26-35
1048	Fan		0	de	1855384976	N/A
1049	Fan		2	de	868146650	Yes
1050	Fan		3	de	194805507	Yes		Agree
1051	Fan	1980-01-01 00:00:00	9	de	1532592123	Yes		Strongly agree	Strongly agree	Strongly agree	Strongly agree	Strongly agree	Strongly agree			Very unlikely	Unlikely	Very likely	Strongly agree	Strongly agree	Strongly agree	B1	1	B1								Unlikely	Likely	Very likely	Neutral	Neutral	Neutral	Strongly agree	Agree			Strongly agree	Agree	Agree	Neutral	Neutral	Agree	Strongly agree	26-35
1052	Fan			de	503269020	N/A
1053	Fan	1980-01-01 00:00:00	9	de	1140247801	Yes		Strongly agree	Strongly agree	Strongly agree	Agree	Agree	Agree			Unlikely	Likely	Very likely	Agree	Agree	Agree	A2	7	A2								Very likely	Unlikely	Very unlikely	Agree	Strongly disagree	Agree	Agree	Agree	Agree	Agree	Agree	Agree	Agree	Strongly agree	Strongly agree	Strongly agree	Agree	36-50
1054	Fan		4	de	306137695	Yes		Strongly agree	Strongly agree	Strongly agree	Strongly agree	Agree	Strongly agree
1055	Fan		5	de	1228641564	Yes		Strongly agree	Strongly agree	Agree	Strongly agree	Strongly agree	Neutral
1056	Fan	1980-01-01 00:00:00	9	de	498600060	Yes		Strongly agree	Strongly disagree	Strongly agree	Strongly disagree	Agree	Strongly agree			Very unlikely	Unlikely	Very likely	Strongly agree	Strongly agree	Strongly agree	B1	1	B1								Unlikely	Likely	Very likely	Neutral	Neutral	Disagree	Agree	Strongly agree			Neutral	Agree	Strongly disagree	Disagree	Neutral	Agree	Strongly agree	36-50
1057	Fan	1980-01-01 00:00:00	9	de	1156110981	Yes		Strongly agree	Agree	Strongly agree	Neutral	Strongly agree	Strongly agree			Unlikely	Likely	Very likely	Strongly agree	Strongly agree	Agree	A2	7	A2								Very likely	Likely	Unlikely	Neutral	Neutral	Agree	Agree	Agree	Agree	Agree	Agree	Neutral	Neutral	Agree	Agree	Agree	Agree	51-65
1058	Fan		2	de	1848283639	Yes
1059	Fan		6	de	1095703639	Yes		Agree	Agree	Agree	Agree	Strongly agree	Strongly agree			Very likely	Neutral	Likely	Agree	Strongly agree	Neutral		9	A4
1060	Fan	1980-01-01 00:00:00	9	de	1478094422	Yes		Strongly agree	Neutral	Strongly agree	Neutral	Strongly agree	Strongly agree			Unlikely	Neutral	Very likely	Strongly agree	Strongly agree	Strongly agree	A3	8	A3								Very likely	Unlikely	Unlikely	Neutral	Disagree	Agree	Agree	Agree		Agree	Neutral	Disagree	Agree	Agree	Disagree	Agree	Agree	18-25
1061	Fan		2	de	1184177720	Yes
1062	Fan		3	de	989485541	Yes		Agree
1063	Fan		1	de	1721519344	Yes
1064	Fan	1980-01-01 00:00:00	9	de	1675082789	Yes		Strongly agree	Disagree	Strongly agree	Agree	Agree	Agree			Unlikely	Likely	Very likely	Agree	Agree	Agree	A4	9	A4								Unlikely	Likely	Very likely	Neutral	Neutral	Agree	Agree	Strongly agree	Agree	Agree	Agree	Agree	Disagree	Neutral	Neutral	Agree	Agree	26-35
1065	Fan	1980-01-01 00:00:00	9	de	9437858	Yes		Strongly agree	Agree	Agree	Agree	Agree	Agree			Very likely	Unlikely	Neutral	Agree	Agree	Agree	B2	2	B2								Very likely	Unlikely	Unlikely	Agree	Disagree	Agree	Agree	Agree	Neutral		Agree	Neutral	Neutral	Neutral	Neutral	Agree	Agree	26-35
1066	Fan	1980-01-01 00:00:00	9	de	1853180388	Yes		Agree	Agree	Agree	Neutral	Agree	Agree			Very unlikely	Unlikely	Very likely	Strongly agree	Strongly agree	Strongly agree	B3	3	B3								Unlikely	Likely	Likely	Neutral	Neutral	Neutral	Strongly agree	Strongly agree			Disagree	Disagree	Agree	Disagree	Agree	Agree	Agree	26-35
1067	Fan		5	de	1619156961	Yes		Strongly disagree	Strongly agree	Agree	Strongly agree	Agree	Agree
1068	Fan	1980-01-01 00:00:00	9	de	573325872	Yes		Strongly agree	Strongly agree	Strongly agree	Neutral	Strongly agree	Strongly agree			Neutral	Neutral	Very likely	Agree	Disagree	Agree	B3	3	B3								Unlikely	Unlikely	Very likely	Disagree	Agree	Neutral	Neutral	Agree			Agree	Neutral	Disagree	Disagree	Disagree	Neutral	Neutral	36-50
1069	Fan			de	351201457	N/A
1070	Fan		3	de	879420600	Yes		Strongly agree
1071	Fan	1980-01-01 00:00:00	9	de	1003927078	Yes		Agree	Disagree	Agree	Disagree	Agree	Agree			Unlikely	Unlikely	Very likely	Agree	Agree	Strongly agree	A1	6	A1								Likely	Unlikely	Neutral	Agree	Disagree	Agree	Agree	Disagree		Agree	Neutral	Agree	Agree	Strongly agree	Agree	Disagree	Neutral	18-25
1072	Fan		3	de	1437850818	Yes		Agree
1073	Fan		2	de	191318156	Yes
1074	Fan	1980-01-01 00:00:00	9	de	149555705	Yes		Strongly agree	Strongly agree	Strongly agree	Strongly agree	Strongly agree	Strongly agree			Very unlikely	Unlikely	Very likely	Strongly agree	Strongly agree	Strongly agree	A4	9	A4								Likely	Likely	Unlikely	Agree	Strongly disagree	Neutral	Strongly agree	Agree	Agree	Agree	Agree	Disagree	Disagree	Neutral	Disagree	Neutral	Strongly agree	36-50
1075	Fan	1980-01-01 00:00:00	9	de	771370751	Yes		Agree	Neutral	Strongly agree	Neutral	Strongly agree	Strongly agree			Unlikely	Likely	Very likely	Agree	Agree	Strongly agree	A2	7	A2								Very likely	Likely	Unlikely	Neutral	Strongly disagree	Agree	Agree	Disagree	Agree	Agree	Agree	Agree	Agree	Agree	Agree	Agree	Agree	36-50
1076	Fan	1980-01-01 00:00:00	9	de	1156756674	Yes		Strongly agree	Agree	Strongly agree	Agree	Agree	Agree			Very unlikely	Unlikely	Very likely	Strongly agree	Strongly agree	Strongly agree	A2	7	A2								Likely	Likely	Unlikely	Agree	Disagree	Agree	Strongly agree	Neutral	Agree	Neutral	Neutral	Agree	Agree	Strongly agree	Agree	Agree	Strongly agree	26-35
1077	Fan		4	de	651643470	Yes		Strongly agree	Disagree	Strongly agree	Disagree	Strongly agree	Strongly agree
1078	Fan	1980-01-01 00:00:00	9	de	1980339466	Yes		Strongly agree	Agree	Strongly agree	Agree	Strongly agree	Strongly agree			Very unlikely	Unlikely	Very likely	Strongly agree	Strongly agree	Strongly agree	A1	6	A1								Unlikely	Likely	Unlikely	Neutral	Neutral	Neutral	Agree	Agree		Agree	Agree	Agree	Agree	Neutral	Agree	Agree	Agree	36-50
1079	Fan	1980-01-01 00:00:00	9	de	1588162299	Yes		Strongly agree	Agree	Strongly agree	Agree	Agree	Strongly agree			Very unlikely	Neutral	Very likely	Agree	Strongly agree	Strongly agree	B3	3	B3								Very likely	Unlikely	Likely	Neutral	Neutral	Strongly agree	Agree	Disagree			Agree	Neutral	Agree	Strongly agree	Agree	Strongly agree	Strongly agree	51-65
1080	Fan	1980-01-01 00:00:00	9	de	474186586	Yes		Strongly agree	Strongly agree	Agree	Agree	Agree	Disagree			Very likely	Likely	Very unlikely	Agree	Strongly agree	Agree	B2	2	B2								Very likely	Unlikely	Very unlikely	Neutral	Neutral	Neutral	Strongly agree	Disagree	Neutral		Neutral	Agree	Agree	Agree	Neutral	Disagree	Strongly agree	26-35
1081	Fan		0	de	677818108	N/A
1082	Fan	1980-01-01 00:00:00	9	de	143014805	Yes		Neutral	Agree	Agree	Agree	Agree	Agree			Unlikely	Neutral	Likely	Agree	Agree	Agree	B4	4	B4								Neutral	Unlikely	Unlikely	Agree	Disagree	Agree	Agree	Agree	Agree		Agree	Agree	Agree	Agree	Agree	Agree	Agree	26-35
1083	Fan	1980-01-01 00:00:00	9	de	1016396396	Yes		Agree	Agree	Strongly agree	Agree	Agree	Strongly agree			Unlikely	Likely	Very likely	Agree	Strongly agree	Neutral	A2	7	A2								Unlikely	Very likely	Unlikely	Agree	Disagree	Agree	Agree	Agree	Agree	Agree	Agree	Agree	Agree	Agree	Agree	Agree	Agree	26-35
1084	Fan	1980-01-01 00:00:00	9	de	1466898122	Yes		Strongly agree	Strongly disagree	Agree	Strongly disagree	Agree	Agree			Very unlikely	Unlikely	Very likely	Agree	Agree	Strongly agree	A3	8	A3								Very unlikely	Neutral	Neutral	Disagree	Agree	Strongly disagree	Agree	Neutral		Neutral	Neutral	Neutral	Neutral	Disagree	Disagree	Disagree	Neutral	36-50
1085	Fan	1980-01-01 00:00:00	9	de	1845704013	Yes		Strongly agree	Agree	Strongly agree	Neutral	Strongly agree	Strongly agree			Unlikely	Likely	Likely	Agree	Agree	Agree	B4	4	B4								Very likely	Very likely	Very likely	Agree	Disagree	Agree	Agree	Neutral	Agree		Agree	Agree	Agree	Agree	Agree	Agree	Agree	51-65
1086	Fan	1980-01-01 00:00:00	9	de	1546076005	Yes		Agree	Neutral	Strongly agree	Neutral	Strongly agree	Strongly agree			Unlikely	Neutral	Very likely	Agree	Agree	Strongly agree	B1	1	B1								Very likely	Likely	Unlikely	Agree	Disagree	Agree	Agree	Agree			Agree	Disagree	Neutral	Neutral	Agree	Agree	Agree	18-25
1087	Fan	1980-01-01 00:00:00	9	de	683005362	Yes		Strongly agree	Agree	Agree	Agree	Agree	Agree			Unlikely	Unlikely	Very likely	Neutral	Neutral	Agree	B4	4	B4								Unlikely	Unlikely	Very likely	Neutral	Neutral	Disagree	Agree	Agree	Disagree		Disagree	Disagree	Disagree	Disagree	Disagree	Neutral	Agree	18-25
1088	Fan		4	de	557194265	Yes		Strongly agree	Strongly agree	Strongly agree	Strongly agree	Strongly agree	Strongly agree
1089	Fan	1980-01-01 00:00:00	9	de	2091424758	Yes		Agree	Strongly agree	Strongly agree	Strongly agree	Strongly agree	Strongly agree			Very unlikely	Unlikely	Very likely	Strongly agree	Agree	Strongly agree	B2	2	B2								Likely	Unlikely	Likely	Strongly agree	Disagree	Strongly agree	Strongly agree	Strongly agree	Agree		Agree	Neutral	Neutral	Neutral	Agree	Neutral	Agree	26-35
1090	Fan		3	de	1954295686	Yes		Neutral
1091	Fan	1980-01-01 00:00:00	9	de	1581885452	Yes		Strongly agree	Disagree	Agree	Neutral	Strongly agree	Strongly agree			Unlikely	Likely	Very likely	Strongly agree	Strongly agree	Strongly agree	A2	7	A2								Likely	Likely	Unlikely	Neutral	Neutral	Agree	Agree	Agree	Agree	Strongly agree	Agree	Agree	Agree	Agree	Agree	Strongly agree	Strongly agree	36-50
1092	Fan	1980-01-01 00:00:00	9	de	838158815	Yes		Strongly agree	Neutral	Strongly agree	Agree	Strongly agree	Strongly agree			Unlikely	Likely	Very likely	Strongly agree	Strongly agree	Strongly agree	B4	4	B4								Likely	Likely	Likely	Agree	Disagree	Neutral	Agree	Agree	Agree		Agree	Neutral	Neutral	Agree	Agree	Agree	Agree	26-35
1093	Fan	1980-01-01 00:00:00	9	de	259597477	Yes		Agree	Strongly agree	Strongly agree	Agree	Strongly agree	Strongly agree			Very unlikely	Unlikely	Very likely	Agree	Agree	Strongly agree	B1	1	B1								Unlikely	Likely	Very likely	Agree	Disagree	Agree	Agree	Agree			Agree	Strongly agree	Agree	Agree	Agree	Agree	Strongly agree	26-35
1094	Fan	1980-01-01 00:00:00	9	de	1924624806	Yes		Strongly agree	Strongly agree	Agree	Strongly agree	Strongly agree	Strongly agree			Very unlikely	Very unlikely	Very likely	Strongly agree	Strongly agree	Strongly agree	B3	3	B3								Very unlikely	Very unlikely	Very likely	Disagree	Strongly agree	Strongly disagree	Strongly disagree	Strongly disagree			Strongly agree	Disagree	Disagree	Disagree	Agree	Agree	Disagree	18-25
1095	Fan		6	de	2038533859	Yes		Strongly agree	Strongly agree	Strongly agree	Agree	Agree	Agree			Unlikely	Very likely	Very likely	Strongly agree	Strongly agree	Strongly agree		3	B3
1096	Fan	1980-01-01 00:00:00	9	de	1411256741	Yes		Strongly agree	Strongly disagree	Strongly agree	Disagree	Neutral	Strongly agree			Unlikely	Unlikely	Very likely	Agree	Agree	Strongly agree	B2	2	B2								Likely	Unlikely	Unlikely	Neutral	Neutral	Agree	Strongly agree	Neutral	Disagree		Disagree	Neutral	Neutral	Agree	Agree	Agree	Agree	26-35
1097	Fan		2	de	930587638	Yes
1098	Fan		3	de	1794377647	Yes		Strongly agree
1099	Fan		2	de	69224370	Yes
1100	Fan		5	de	2005603311	Yes		Disagree	Disagree	Agree	Disagree	Neutral	Agree
1101	Fan	1980-01-01 00:00:00	9	de	540732418	Yes		Strongly agree	Strongly disagree	Agree	Strongly disagree	Neutral	Strongly agree			Unlikely	Unlikely	Very likely	Strongly agree	Strongly agree	Strongly agree	A1	6	A1								Neutral	Unlikely	Likely	Neutral	Neutral	Neutral	Agree	Neutral		Disagree	Disagree	Neutral	Agree	Neutral	Agree	Agree	Neutral	36-50
1102	Fan	1980-01-01 00:00:00	9	en	284058336	Yes		Neutral	Agree	Agree	Agree	Strongly agree	Agree			Very unlikely	Very likely	Very likely	Agree	Agree	Strongly agree	B4	4	B4								Likely	Very likely	Very likely	Agree	Neutral	Neutral	Neutral	Agree	Neutral		Neutral	Neutral	Neutral	Neutral	Agree	Neutral	Neutral	36-50
1103	Fan		5	de	1344186943	Yes		Agree	Agree	Agree	Agree	Agree	Agree
1104	Fan	1980-01-01 00:00:00	9	de	1766545183	Yes		Neutral	Agree	Agree	Strongly agree	Strongly disagree	Agree			Likely	Unlikely	Very likely	Agree	Neutral	Agree	A3	8	A3								Very likely	Very likely	Very unlikely	Agree	Strongly disagree	Neutral	Agree	Strongly agree		Agree	Agree	Agree	Agree	Agree	Agree	Strongly agree	Neutral	26-35
1105	Fan	1980-01-01 00:00:00	9	de	1229866203	Yes		Strongly agree	Neutral	Strongly agree	Disagree	Strongly agree	Strongly agree			Very unlikely	Unlikely	Very likely	Agree	Neutral	Strongly disagree	B4	4	B4								Unlikely	Unlikely	Likely	Neutral	Neutral	Strongly disagree	Agree	Disagree	Disagree		Disagree	Agree	Agree	Disagree	Neutral	Agree	Neutral	26-35
1106	Fan			de	1088810712	N/A
1107	Fan			de	2136251813	N/A
1108	Fan	1980-01-01 00:00:00	9	de	1889797462	Yes		Neutral	Neutral	Strongly agree	Neutral	Strongly agree	Strongly agree			Unlikely	Unlikely	Likely	Strongly agree	Strongly agree	Strongly agree	A1	6	A1								Unlikely	Unlikely	Likely	Neutral	Neutral	Agree	Agree	Agree		Neutral	Agree	Disagree	Disagree	Disagree	Disagree	Agree	Disagree	36-50
1109	Fan		6	de	1729539145	Yes		Neutral	Neutral	Strongly agree	Neutral	Strongly agree	Strongly agree			Unlikely	Very likely	Unlikely	Neutral	Neutral	Neutral		9	A4
1110	Fan	1980-01-01 00:00:00	9	de	1097867538	Yes		Strongly agree	Agree	Agree	Agree	Agree	Agree			Unlikely	Unlikely	Very likely	Agree	Neutral	Agree	A2	7	A2								Very likely	Likely	Unlikely	Neutral	Neutral	Neutral	Neutral	Neutral	Neutral	Agree	Neutral	Agree	Agree	Agree	Neutral	Agree	Agree	26-35
1111	Fan	1980-01-01 00:00:00	9	de	1576238610	Yes		Strongly agree	Strongly agree	Strongly agree	Strongly agree	Strongly agree	Strongly agree			Very unlikely	Unlikely	Very likely	Strongly agree	Strongly agree	Neutral	B1	1	B1								Very unlikely	Unlikely	Very likely	Agree	Agree	Neutral	Neutral	Agree			Agree	Neutral	Agree	Neutral	Agree	Agree	Neutral	26-35
1112	Fan		3	de	1505392485	Yes		Neutral
1113	Fan	1980-01-01 00:00:00	9	de	408390438	Yes		Strongly agree	Agree	Strongly agree	Neutral	Agree	Strongly agree			Unlikely	Very likely	Very likely	Strongly agree	Strongly agree	Strongly agree	A0	5	A0								Very likely	Likely	Unlikely	Agree	Disagree	Agree	Strongly agree			Agree		Agree			Agree		Agree	26-35
1115	Fan		2	de	1623729006	Yes
1116	Fan	1980-01-01 00:00:00	9	de	1019501773	Yes		Strongly agree	Disagree	Strongly agree	Disagree	Strongly agree	Strongly agree			Unlikely	Unlikely	Very likely	Strongly agree	Strongly agree	Agree	B3	3	B3								Likely	Unlikely	Likely	Agree	Disagree	Agree	Agree	Disagree			Agree	Agree	Agree	Agree	Agree	Agree	Agree	18-25
1117	Fan		4	de	2003574958	Yes		Strongly agree	Strongly disagree	Strongly agree	Strongly disagree	Strongly agree	Agree
1118	Fan	1980-01-01 00:00:00	9	de	289356516	Yes		Strongly agree	Strongly agree	Strongly agree	Strongly agree	Strongly agree	Strongly agree			Unlikely	Unlikely	Very likely	Neutral	Neutral	Strongly agree	A4	9	A4								Unlikely	Unlikely	Very likely	Neutral	Strongly disagree	Agree	Agree	Agree	Agree	Disagree	Disagree	Agree	Neutral	Disagree	Neutral	Disagree	Neutral	51-65
1119	Fan		3	de	1511168362	Yes		Strongly agree
1120	Fan	1980-01-01 00:00:00	9	de	1018940744	Yes		Strongly agree	Disagree	Agree	Neutral	Agree	Agree			Very unlikely	Unlikely	Very likely	Strongly agree	Strongly agree	Agree	A4	9	A4								Likely	Very likely	Unlikely	Neutral	Disagree	Agree	Agree	Neutral	Neutral	Agree	Agree	Neutral	Agree	Agree	Agree	Agree	Neutral	36-50
1121	Fan	1980-01-01 00:00:00	9	de	161370172	Yes		Strongly agree	Neutral	Agree	Neutral	Strongly agree	Strongly agree			Unlikely	Unlikely	Very likely	Strongly agree	Strongly agree	Agree	B1	1	B1								Very likely	Unlikely	Unlikely	Neutral	Neutral	Agree	Strongly agree	Disagree			Agree	Agree	Agree	Agree	Strongly agree	Strongly agree	Neutral	36-50
1122	Fan	1980-01-01 00:00:00	9	de	1771578634	Yes		Strongly agree	Strongly disagree	Agree	Disagree	Strongly agree	Agree			Very unlikely	Likely	Very likely	Strongly agree	Strongly agree	Strongly agree	B4	4	B4								Very likely	Neutral	Likely	Neutral	Strongly disagree	Agree	Strongly agree	Agree	Agree		Agree	Disagree	Agree	Agree	Agree	Agree	Neutral	26-35
1123	Fan	1980-01-01 00:00:00	9	de	434735379	Yes		Strongly agree	Strongly agree	Strongly agree	Strongly agree	Strongly agree	Agree			Unlikely	Neutral	Very likely	Agree	Agree	Strongly agree	B3	3	B3								Unlikely	Unlikely	Very likely	Agree	Disagree	Disagree	Neutral	Agree			Agree	Neutral	Neutral	Disagree	Agree	Agree	Neutral	18-25
1124	Fan	1980-01-01 00:00:00	9	de	371085995	Yes		Strongly agree	Agree	Agree	Agree	Strongly agree	Agree			Likely	Likely	Likely	Agree	Agree	Agree	B3	3	B3								Likely	Unlikely	Very unlikely	Agree	Neutral	Agree	Agree	Agree			Agree	Agree	Agree	Agree	Agree	Agree	Agree	26-35
1125	Fan		4	de	944320812	Yes		Strongly agree	Strongly agree	Neutral	Strongly agree	Neutral	Strongly agree
1126	Fan		2	de	393811816	Yes
1127	Fan		7	de	1374301694	Yes		Strongly agree	Strongly agree	Strongly agree	Agree	Agree	Strongly agree			Unlikely	Likely	Very likely	Strongly agree	Strongly agree	Strongly agree	B3	3	B3								Unlikely	Likely	Very likely	Strongly disagree	Agree	Strongly disagree	Strongly agree	Neutral			Neutral
1128	Fan	1980-01-01 00:00:00	9	de	189215591	Yes		Strongly agree	Strongly agree	Agree	Strongly agree	Agree	Agree			Unlikely	Neutral	Very likely	Strongly agree	Strongly agree	Agree	A1	6	A1								Unlikely	Likely	Very likely	Agree	Disagree	Agree	Agree	Strongly agree		Agree	Agree	Strongly agree	Strongly agree	Agree	Agree	Agree	Neutral	18-25
1129	Fan			de	1752826680	N/A
1130	Fan		2	de	873870812	Yes
1131	Fan	1980-01-01 00:00:00	9	de	1366576354	Yes		Strongly agree	Disagree	Agree	Neutral	Agree	Agree			Very unlikely	Likely	Unlikely	Strongly agree	Strongly agree	Agree	B1	1	B1								Likely	Very likely	Unlikely	Disagree	Disagree	Neutral	Strongly agree	Agree			Agree	Neutral	Neutral	Disagree	Agree	Agree	Agree	36-50
1132	Fan	1980-01-01 00:00:00	9	de	1095294169	Yes		Strongly agree	Strongly agree	Strongly agree	Neutral	Strongly agree	Strongly agree			Unlikely	Neutral	Very likely	Strongly agree	Strongly agree	Strongly agree	A0	5	A0								Very likely	Very likely	Very likely	Strongly agree	Strongly disagree	Strongly agree	Strongly agree			Strongly agree		Agree			Strongly agree		Agree	18-25
1133	Fan	1980-01-01 00:00:00	9	de	1074128553	Yes		Agree	Agree	Strongly agree	Agree	Agree	Strongly agree			Unlikely	Neutral	Very likely	Strongly agree	Strongly agree	Strongly agree	A0	5	A0								Neutral	Very likely	Unlikely	Neutral	Neutral	Agree	Strongly agree			Agree		Disagree			Agree		Neutral	36-50
1134	Fan	1980-01-01 00:00:00	9	de	904022031	Yes		Disagree	Strongly agree	Strongly agree	Agree	Strongly agree	Strongly agree			Unlikely	Likely	Very likely	Disagree	Agree	Agree	B1	1	B1								Likely	Likely	Very likely	Strongly agree	Disagree	Agree	Agree	Agree			Agree	Neutral	Agree	Agree	Agree	Agree	Agree	36-50
1135	Fan		6	de	738367778	Yes		Agree	Agree	Strongly agree	Neutral	Strongly agree	Strongly agree			Unlikely	Likely	Very likely	Neutral	Disagree	Strongly agree		4	B4
1136	Fan		6	de	184736745	Yes		Agree	Agree	Agree	Agree	Agree	Agree			Unlikely	Unlikely	Very likely	Agree	Agree	Strongly agree		6	A1
1137	Fan	1980-01-01 00:00:00	9	de	624540856	Yes		Strongly agree	Strongly agree	Strongly agree	Agree	Strongly agree	Strongly agree			Very unlikely	Unlikely	Very likely	Agree	Strongly agree	Strongly agree	A4	9	A4								Likely	Likely	Neutral	Agree	Disagree	Agree	Agree	Strongly agree	Agree	Agree	Neutral	Agree	Agree	Agree	Agree	Agree	Agree	26-35
1138	Fan	1980-01-01 00:00:00	9	de	531574102	Yes		Strongly agree	Strongly agree	Strongly agree	Agree	Strongly agree	Strongly agree			Unlikely	Likely	Very likely	Strongly agree	Agree	Neutral	B1	1	B1								Very likely	Very likely	Very likely	Strongly agree	Strongly agree	Strongly agree	Agree	Strongly agree			Disagree	Agree	Neutral	Agree	Agree	Agree	Strongly agree	36-50
1139	Fan	1980-01-01 00:00:00	9	de	828584717	Yes		Strongly agree	Agree	Strongly agree	Neutral	Agree	Strongly agree			Unlikely	Unlikely	Very likely	Strongly agree	Agree	Strongly agree	B3	3	B3								Likely	Likely	Likely	Neutral	Neutral	Neutral	Disagree	Strongly agree			Disagree	Disagree	Disagree	Neutral	Neutral	Neutral	Neutral	26-35
1140	Fan	1980-01-01 00:00:00	9	de	897637033	Yes		Strongly agree	Neutral	Strongly agree	Neutral	Strongly agree	Strongly agree			Very unlikely	Unlikely	Very likely	Strongly agree	Strongly agree	Agree	B4	4	B4								Likely	Unlikely	Unlikely	Agree	Disagree	Agree	Strongly agree	Neutral	Neutral		Neutral	Neutral	Neutral	Neutral	Neutral	Agree	Neutral	36-50
1141	Fan	1980-01-01 00:00:00	9	de	200069511	Yes		Agree	Neutral	Strongly agree	Agree	Strongly agree	Agree			Neutral	Likely	Very likely	Agree	Strongly agree	Agree	A3	8	A3								Very likely	Very likely	Unlikely	Agree	Strongly disagree	Neutral	Neutral	Agree		Agree	Neutral	Neutral	Disagree	Neutral	Neutral	Agree	Strongly agree	51-65
1142	Fan		3	de	619029206	Yes		Agree
1143	Fan	1980-01-01 00:00:00	9	de	1950328100	Yes		Agree	Neutral	Agree	Neutral	Agree	Strongly agree			Very unlikely	Unlikely	Very likely	Strongly agree	Strongly agree	Agree	A4	9	A4								Unlikely	Unlikely	Very likely	Neutral	Neutral	Agree	Agree	Agree	Neutral	Agree	Agree	Neutral	Agree	Neutral	Agree	Agree	Agree	26-35
1144	Fan		2	de	143183620	Yes
1145	Fan		5	de	211651813	Yes		Strongly agree	Agree	Strongly agree	Agree	Agree	Strongly agree
1146	Fan	1980-01-01 00:00:00	9	de	2092287935	Yes		Agree	Agree	Strongly agree	Agree	Strongly agree	Strongly agree			Unlikely	Unlikely	Likely	Agree	Strongly agree	Strongly agree	A0	5	A0								Very likely	Very likely	Unlikely	Agree	Strongly disagree	Agree	Agree			Strongly agree		Agree			Agree		Agree	36-50
1147	Fan	1980-01-01 00:00:00	9	de	1404599063	Yes		Strongly agree	Neutral	Agree	Neutral	Strongly agree	Strongly agree			Likely	Unlikely	Likely	Strongly agree	Strongly agree	Neutral	B3	3	B3								Unlikely	Unlikely	Likely	Neutral	Neutral	Agree	Strongly agree	Agree			Strongly agree	Neutral	Strongly agree	Agree	Agree	Strongly agree	Neutral	36-50
1148	Fan	1980-01-01 00:00:00	9	de	126524175	Yes		Agree	Agree	Strongly agree	Agree	Strongly agree	Agree			Unlikely	Likely	Very likely	Agree	Agree	Agree	A1	6	A1								Very likely	Likely	Unlikely	Neutral	Neutral	Agree	Agree	Agree		Agree	Agree	Neutral	Agree	Agree	Agree	Agree	Agree	36-50
1149	Fan		3	de	1551099036	Yes		Strongly agree
1150	Fan		2	de	1937144674	Yes
1151	Fan		0	de	1435238294	N/A
1152	Fan		3	de	1608323469	Yes		Strongly agree
1153	Fan		2	de	66495926	Yes
1154	Fan	1980-01-01 00:00:00	9	de	319909485	Yes		Strongly agree	Disagree	Agree	Neutral	Strongly agree	Strongly agree			Unlikely	Unlikely	Very likely	Strongly agree	Strongly agree	Agree	A0	5	A0								Likely	Very likely	Unlikely	Agree	Strongly disagree	Agree	Strongly agree			Strongly agree		Neutral			Agree		Strongly agree	26-35
1155	Fan		4	de	947532259	Yes		Strongly disagree	Strongly disagree	Neutral	Strongly disagree	Agree	Agree
1156	Fan	1980-01-01 00:00:00	9	de	459401159	Yes		Agree	Strongly agree	Strongly agree	Strongly agree	Strongly agree	Strongly agree			Very likely	Likely	Likely	Strongly agree	Strongly agree	Strongly agree	A2	7	A2								Likely	Very likely	Very likely	Strongly agree	Strongly agree	Strongly agree	Strongly agree	Strongly agree	Strongly agree	Strongly agree	Strongly agree	Strongly agree	Strongly agree	Strongly agree	Strongly agree	Strongly agree	Strongly agree	18-25
1157	Fan	1980-01-01 00:00:00	9	de	1609297360	Yes		Agree	Strongly agree	Neutral	Neutral	Disagree	Neutral			Likely	Likely	Likely	Agree	Agree	Neutral	B4	4	B4								Very likely	Unlikely	Unlikely	Neutral	Neutral	Neutral	Agree	Disagree	Agree		Agree	Agree	Neutral	Neutral	Agree	Agree	Agree	36-50
1158	Fan	1980-01-01 00:00:00	9	de	362208639	Yes		Agree	Strongly agree	Strongly agree	Strongly agree	Strongly agree	Strongly agree			Neutral	Likely	Very likely	Strongly agree	Strongly agree	Neutral	B1	1	B1								Very likely	Likely	Very likely	Agree	Neutral	Strongly agree	Strongly agree	Strongly agree			Agree	Agree	Agree	Strongly agree	Strongly agree	Strongly agree	Strongly agree	51-65
1159	Fan		1	de	1362036359	Yes
1160	Fan			de	366919598	N/A
1161	Fan		3	de	122882625	Yes		Agree
1162	Fan			de	839480859	N/A
1163	Fan		6	de	1796606941	Yes		Strongly agree	Strongly agree	Agree	Strongly agree	Agree	Agree			Unlikely	Unlikely	Very likely	Strongly agree	Strongly agree	Strongly agree		4	B4
1164	Fan	1980-01-01 00:00:00	9	de	763252467	Yes		Strongly agree	Disagree	Strongly agree	Disagree	Strongly agree	Strongly agree			Unlikely	Likely	Very likely	Strongly agree	Strongly agree	Strongly agree	A4	9	A4								Likely	Very likely	Unlikely	Agree	Disagree	Agree	Agree	Strongly agree	Agree	Agree	Agree	Agree	Agree	Strongly agree	Agree	Strongly agree	Strongly agree	18-25
1165	Fan		4	de	1655036483	Yes		Strongly agree	Agree	Agree	Neutral	Agree	Strongly agree
1166	Fan	1980-01-01 00:00:00	9	de	186170478	Yes		Strongly agree	Strongly agree	Agree	Neutral	Strongly agree	Strongly agree			Unlikely	Unlikely	Very likely	Agree	Agree	Strongly agree	A2	7	A2								Likely	Very likely	Unlikely	Disagree	Agree	Neutral	Agree	Agree	Agree	Neutral	Agree	Neutral	Neutral	Neutral	Neutral	Disagree	Disagree	26-35
1167	Fan	1980-01-01 00:00:00	9	de	18612158	Yes		Agree	Strongly agree	Agree	Agree	Neutral	Strongly agree			Unlikely	Likely	Very likely	Agree	Agree	Agree	B4	4	B4								Very likely	Unlikely	Unlikely	Agree	Disagree	Agree	Agree	Disagree	Agree		Agree	Neutral	Agree	Agree	Neutral	Agree	Agree	18-25
1168	Fan	1980-01-01 00:00:00	9	de	618266079	Yes		Agree	Neutral	Strongly agree	Neutral	Neutral	Strongly agree			Unlikely	Unlikely	Very likely	Agree	Strongly agree	Strongly agree	B1	1	B1								Very likely	Neutral	Unlikely	Agree	Disagree	Agree	Agree	Agree			Neutral	Agree	Agree	Agree	Agree	Agree	Agree	51-65
1169	Fan		5	de	55147991	Yes		Agree	Strongly agree	Agree	Neutral	Agree	Agree
1170	Fan		2	de	815521551	Yes
1171	Fan	1980-01-01 00:00:00	9	de	839955353	Yes		Strongly agree	Strongly agree	Strongly agree	Strongly agree	Strongly agree	Strongly agree			Unlikely	Likely	Very unlikely	Agree	Agree	Agree	B2	2	B2								Very likely	Likely	Very unlikely	Agree	Neutral	Agree	Agree	Agree	Agree		Agree	Neutral	Agree	Agree	Agree	Agree	Agree	36-50
1172	Fan	1980-01-01 00:00:00	9	de	127228875	Yes		Strongly agree	Neutral	Strongly agree	Neutral	Strongly agree	Strongly agree			Very unlikely	Likely	Very likely	Strongly agree	Strongly agree	Strongly agree	B4	4	B4								Unlikely	Likely	Very likely	Strongly agree	Strongly disagree	Strongly disagree	Strongly agree	Strongly disagree	Strongly disagree		Strongly disagree	Strongly disagree	Strongly disagree	Strongly disagree	Neutral	Strongly agree	Strongly agree	18-25
1174	Fan		1	de	487035945	Yes
1175	Fan		6	de	422149516	Yes		Strongly agree	Strongly agree	Strongly agree	Strongly agree	Strongly agree	Strongly agree			Unlikely	Unlikely	Very likely	Strongly agree	Strongly agree	Strongly agree		7	A2
1176	Fan	1980-01-01 00:00:00	9	de	1356413139	Yes		Strongly agree	Neutral	Strongly agree	Neutral	Strongly agree	Strongly agree			Likely	Unlikely	Very likely	Agree	Neutral	Agree	B3	3	B3								Very likely	Unlikely	Neutral	Agree	Disagree	Agree	Agree	Agree			Agree	Neutral	Neutral	Agree	Strongly agree	Agree	Agree	18-25
1177	Fan		2	de	863769108	Yes
1178	Fan		3	de	1668717931	Yes		Strongly disagree
1179	Fan	1980-01-01 00:00:00	9	de	1056935234	Yes		Strongly disagree	Agree	Agree	Agree	Agree	Agree			Very unlikely	Likely	Very likely	Agree	Agree	Agree	A4	9	A4								Unlikely	Likely	Very likely	Neutral	Neutral	Agree	Agree	Agree	Neutral	Agree	Agree	Neutral	Disagree	Disagree	Disagree	Neutral	Neutral	26-35
1180	Fan		4	de	1630896150	Yes		Agree	Neutral	Strongly agree	Agree	Strongly agree	Strongly agree
1181	Fan		2	de	1227427044	Yes
1182	Fan		7	de	819238487	Yes		Disagree	Disagree	Agree	Neutral	Agree	Strongly agree			Unlikely	Unlikely	Very likely	Agree	Agree	Strongly agree	B3	3	B3								Likely	Likely	Likely	Neutral	Neutral	Agree	Agree	Agree			Agree
1183	Fan		4	de	1494647056	Yes		Strongly agree	Strongly agree	Agree	Agree	Strongly agree	Strongly agree
1184	Fan		2	de	798337561	Yes
1185	Fan		1	de	1408675218	Yes
1186	Fan		6	en	816015494	Yes		Strongly agree	Agree	Strongly agree	Agree	Strongly agree	Agree			Neutral	Very likely	Very likely	Agree	Agree	Strongly agree		6	A1
1187	Fan	1980-01-01 00:00:00	9	de	1827084080	Yes		Agree	Strongly agree	Agree	Strongly agree	Strongly agree	Strongly agree			Neutral	Neutral	Neutral	Agree	Agree	Agree	A3	8	A3								Neutral	Likely	Neutral	Agree	Strongly disagree	Agree	Agree	Agree		Agree	Agree	Agree	Agree	Agree	Agree	Agree	Agree	36-50
1188	Fan	1980-01-01 00:00:00	9	de	300874070	Yes		Strongly agree	Strongly agree	Strongly agree	Disagree	Agree	Agree			Unlikely	Very likely	Very likely	Strongly agree	Strongly agree	Strongly agree	A3	8	A3								Likely	Likely	Unlikely	Disagree	Agree	Agree	Agree	Strongly agree		Agree	Strongly agree	Neutral	Neutral	Agree	Agree	Agree	Strongly agree	26-35
1189	Fan		4	de	561288579	Yes		Agree	Agree	Strongly agree	Neutral	Agree	Strongly agree
1190	Fan		6	de	474647093	Yes		Strongly agree	Strongly agree	Strongly agree	Strongly agree	Strongly agree	Strongly agree			Unlikely	Unlikely	Very likely	Agree	Agree	Strongly agree		7	A2
1191	Fan	1980-01-01 00:00:00	9	de	1407383887	Yes		Strongly agree	Neutral	Agree	Neutral	Strongly agree	Strongly agree			Very unlikely	Very unlikely	Very likely	Agree	Agree	Strongly agree	A2	7	A2								Unlikely	Unlikely	Likely	Agree	Strongly disagree	Neutral	Agree	Disagree	Agree	Agree	Neutral	Strongly disagree	Disagree	Neutral	Neutral	Disagree	Strongly agree	26-35
1192	Fan			de	597158843	N/A
1193	Fan		2	de	1671050461	Yes
1194	Fan	1980-01-01 00:00:00	9	de	1377983024	Yes		Agree	Agree	Agree	Agree	Agree	Agree			Unlikely	Neutral	Likely	Agree	Agree	Agree	B2	2	B2								Unlikely	Neutral	Likely	Neutral	Neutral	Neutral	Neutral	Agree	Neutral		Neutral	Neutral	Neutral	Neutral	Neutral	Disagree	Agree	36-50
1195	Fan	1980-01-01 00:00:00	9	de	1860072821	Yes		Strongly agree	Strongly agree	Strongly agree	Strongly agree	Strongly agree	Strongly agree			Unlikely	Likely	Very likely	Strongly agree	Strongly agree	Agree	A2	7	A2								Unlikely	Likely	Very likely	Strongly agree	Disagree	Agree	Agree	Agree	Strongly agree	Agree	Strongly agree	Agree	Agree	Strongly agree	Strongly agree	Agree	Strongly agree	36-50
1196	Fan		2	de	740991162	Yes
1197	Fan		2	de	173468663	Yes
1198	Fan		6	de	1155602227	Yes		Strongly agree	Agree	Strongly agree	Strongly agree	Strongly agree	Strongly agree			Very likely	Likely	Likely	Disagree	Agree	Strongly agree		6	A1
1199	Fan		2	de	1777279213	Yes
1200	Fan	1980-01-01 00:00:00	9	de	759324125	Yes		Strongly agree	Neutral	Strongly agree	Neutral	Strongly agree	Strongly agree			Unlikely	Unlikely	Very likely	Strongly agree	Strongly agree	Strongly agree	A3	8	A3								Unlikely	Likely	Very likely	Neutral	Neutral	Agree	Agree	Agree		Agree	Agree	Neutral	Neutral	Agree	Agree	Agree	Strongly agree	36-50
1201	Fan	1980-01-01 00:00:00	9	de	1327124676	Yes		Strongly agree	Neutral	Agree	Neutral	Agree	Strongly agree			Unlikely	Likely	Very likely	Strongly agree	Strongly agree	Agree	A3	8	A3								Very likely	Likely	Unlikely	Neutral	Neutral	Agree	Agree	Neutral		Agree	Agree	Neutral	Neutral	Agree	Neutral	Agree	Agree	26-35
1202	Fan	1980-01-01 00:00:00	9	de	807404117	Yes		Strongly agree	Strongly agree	Strongly agree	Agree	Strongly agree	Strongly agree			Very unlikely	Unlikely	Very likely	Strongly agree	Strongly agree	Strongly agree	A4	9	A4								Likely	Likely	Unlikely	Agree	Disagree	Agree	Strongly agree	Strongly agree	Agree	Agree	Agree	Neutral	Neutral	Agree	Agree	Agree	Agree	18-25
1203	Fan		6	de	1872504447	Yes		Strongly agree	Strongly agree	Disagree	Strongly agree	Neutral	Disagree			Unlikely	Likely	Very likely	Agree	Strongly agree	Strongly agree		1	B1
1204	Fan		2	de	1288958294	Yes
1205	Fan	1980-01-01 00:00:00	9	de	1750007859	Yes		Disagree	Agree	Agree	Agree	Agree	Neutral			Unlikely	Likely	Very likely	Strongly agree	Strongly agree	Agree	A2	7	A2								Unlikely	Likely	Likely	Disagree	Agree	Strongly disagree	Strongly agree	Neutral	Neutral	Agree	Disagree	Strongly disagree	Neutral	Strongly disagree	Strongly disagree	Disagree	Strongly agree	18-25
1206	Fan		5	de	1754193413	Yes		Strongly agree	Strongly agree	Strongly agree	Strongly agree	Strongly agree	Agree
1207	Fan		6	de	984575295	Yes		Strongly agree	Agree	Strongly agree	Agree	Agree	Strongly agree			Unlikely	Likely	Likely	Neutral	Agree	Neutral		6	A1
1208	Fan	1980-01-01 00:00:00	9	de	488344880	Yes		Agree	Disagree	Strongly agree	Disagree	Strongly agree	Strongly agree			Unlikely	Unlikely	Very likely	Agree	Strongly agree	Agree	A3	8	A3								Likely	Unlikely	Unlikely	Agree	Disagree	Agree	Agree	Strongly disagree		Strongly agree	Agree	Agree	Agree	Agree	Agree	Strongly agree	Agree	36-50
1209	Fan	1980-01-01 00:00:00	9	de	994545246	Yes		Strongly agree	Strongly agree	Strongly agree	Agree	Strongly agree	Strongly agree			Likely	Likely	Very likely	Strongly agree	Strongly agree	Strongly agree	B2	2	B2								Very likely	Unlikely	Unlikely	Strongly disagree	Strongly disagree	Strongly agree	Strongly agree	Agree	Agree		Agree	Agree	Agree	Agree	Agree	Agree	Agree	26-35
1210	Fan	1980-01-01 00:00:00	9	de	1286689732	Yes		Strongly agree	Agree	Agree	Agree	Agree	Agree			Likely	Likely	Likely	Agree	Agree	Agree	A2	7	A2								Likely	Likely	Likely	Agree	Agree	Agree	Agree	Agree	Agree	Agree	Agree	Agree	Agree	Agree	Agree	Agree	Agree	26-35
1211	Fan		2	de	1056950090	Yes
1212	Fan		4	de	1025582366	Yes		Agree	Neutral	Strongly agree	Agree	Agree	Strongly agree
1213	Fan		3	de	1025512523	Yes		Strongly agree
1214	Fan	1980-01-01 00:00:00	9	de	674393706	Yes		Strongly agree	Strongly agree	Agree	Strongly agree	Disagree	Agree			Very unlikely	Unlikely	Very likely	Strongly agree	Strongly agree	Strongly agree	A1	6	A1								Unlikely	Unlikely	Very likely	Disagree	Agree	Neutral	Disagree	Strongly agree		Agree	Agree	Disagree	Disagree	Agree	Agree	Strongly agree	Agree	18-25
1215	Fan	1980-01-01 00:00:00	9	de	1228500840	Yes		Agree	Disagree	Strongly agree	Strongly disagree	Strongly agree	Strongly agree			Very unlikely	Unlikely	Very likely	Agree	Agree	Neutral	B1	1	B1								Unlikely	Likely	Neutral	Neutral	Neutral	Neutral	Neutral	Neutral			Strongly agree	Disagree	Neutral	Disagree	Disagree	Neutral	Neutral	36-50
1216	Fan	1980-01-01 00:00:00	9	de	638781168	Yes		Strongly agree	Strongly agree	Agree	Strongly agree	Strongly agree	Agree			Unlikely	Unlikely	Very likely	Strongly agree	Strongly agree	Strongly agree	A2	7	A2								Likely	Likely	Very likely	Neutral	Neutral	Neutral	Strongly agree	Neutral	Neutral	Neutral	Neutral	Neutral	Neutral	Neutral	Neutral	Strongly agree	Agree	26-35
1217	Fan	1980-01-01 00:00:00	9	de	1952432890	Yes		Strongly agree	Agree	Agree	Neutral	Agree	Agree			Likely	Neutral	Likely	Agree	Agree	Agree	A3	8	A3								Likely	Likely	Likely	Agree	Disagree	Disagree	Disagree	Agree		Agree	Agree	Disagree	Neutral	Neutral	Neutral	Agree	Agree	36-50
1218	Fan		4	de	1882786415	Yes		Strongly agree	Strongly agree	Strongly agree	Agree	Agree	Strongly agree
1219	Fan		5	de	1123565652	Yes		Strongly agree	Agree	Strongly agree	Neutral	Agree	Strongly agree
1220	Fan			de	727199546	N/A
1221	Fan		5	de	1843132836	Yes		Agree	Agree	Agree	Agree	Neutral	Agree
1222	Fan		3	de	1942094689	Yes		Strongly agree
1223	Fan		2	de	609131266	Yes
1224	Fan	1980-01-01 00:00:00	9	de	568180083	Yes		Strongly agree	Strongly agree	Neutral	Strongly agree	Agree	Strongly agree			Very unlikely	Neutral	Very likely	Strongly agree	Strongly agree	Strongly agree	A3	8	A3								Very likely	Likely	Very unlikely	Strongly agree	Neutral	Strongly agree	Strongly agree	Strongly agree		Strongly agree	Strongly agree	Neutral	Neutral	Strongly agree	Neutral	Strongly agree	Strongly agree	18-25
1225	Fan		3	de	885728331	Yes		Strongly agree
1226	Fan		3	de	1810704457	Yes		Strongly disagree
1227	Fan		3	de	307010973	Yes		Strongly disagree
1228	Fan		2	de	555863290	Yes
1229	Fan	1980-01-01 00:00:00	9	de	950787779	Yes		Strongly agree	Strongly disagree	Strongly agree	Agree	Strongly agree	Strongly agree			Unlikely	Likely	Very likely	Agree	Agree	Agree	A4	9	A4								Neutral	Very likely	Unlikely	Agree	Neutral	Agree	Agree	Strongly agree	Agree	Agree	Agree	Neutral	Neutral	Agree	Agree	Agree	Disagree	36-50
1230	Fan		4	de	2129324717	Yes		Agree	Strongly agree	Agree	Strongly agree	Agree	Strongly disagree
1231	Fan			de	1032129110	N/A
1232	Fan	1980-01-01 00:00:00	9	de	1616971573	Yes		Agree	Disagree	Strongly agree	Disagree	Strongly agree	Agree			Unlikely	Likely	Very likely	Strongly agree	Agree	Strongly agree	A4	9	A4								Very likely	Likely	Very unlikely	Neutral	Neutral	Agree	Agree	Disagree	Agree	Agree	Agree	Agree	Neutral	Agree	Agree	Agree	Agree	36-50
1234	Fan		2	de	1691604018	Yes
1235	Fan	1980-01-01 00:00:00	9	de	1285553651	Yes		Strongly agree	Agree	Strongly agree	Agree	Strongly agree	Strongly agree			Very unlikely	Unlikely	Very likely	Agree	Agree	Strongly agree	A3	8	A3								Very likely	Likely	Very unlikely	Agree	Neutral	Neutral	Disagree	Agree		Strongly agree	Agree	Neutral	Agree	Agree	Agree	Agree	Neutral	26-35
1236	Fan			de	1103296309	N/A
1237	Fan	1980-01-01 00:00:00	9	de	1511772066	Yes		Strongly agree	Strongly agree	Strongly agree	Strongly agree	Neutral	Strongly agree			Very unlikely	Unlikely	Very likely	Strongly agree	Strongly agree	Strongly agree	A0	5	A0								Likely	Likely	Unlikely	Disagree	Neutral	Agree	Agree			Strongly agree		Neutral			Agree		Neutral	26-35
1238	Fan		3	de	1238930861	Yes		Strongly agree
1239	Fan	1980-01-01 00:00:00	9	de	151087100	Yes		Strongly agree	Strongly agree	Strongly agree	Agree	Strongly agree	Strongly agree			Unlikely	Unlikely	Very likely	Strongly agree	Strongly agree	Strongly agree	B2	2	B2								Neutral	Likely	Neutral	Agree	Strongly disagree	Strongly agree	Agree	Strongly agree	Agree		Agree	Agree	Agree	Neutral	Agree	Agree	Strongly agree	36-50
1240	Fan	1980-01-01 00:00:00	9	de	1667710124	Yes		Strongly agree	Neutral	Agree	Disagree	Agree	Agree			Very unlikely	Unlikely	Very likely	Agree	Agree	Strongly agree	B4	4	B4								Neutral	Neutral	Likely	Agree	Disagree	Neutral	Strongly agree	Strongly agree	Neutral		Neutral	Neutral	Disagree	Disagree	Agree	Agree	Agree	26-35
1241	Fan	1980-01-01 00:00:00	9	de	860571357	Yes		Strongly agree	Agree	Agree	Neutral	Agree	Agree			Unlikely	Unlikely	Very likely	Strongly agree	Strongly agree	Strongly agree	A1	6	A1								Very likely	Very likely	Unlikely	Agree	Disagree	Strongly agree	Strongly agree	Strongly agree		Agree	Agree	Agree	Agree	Agree	Agree	Agree	Neutral	18-25
1242	Fan		3	de	1031499361	Yes		Strongly agree
1243	Fan		6	de	40966876	Yes		Agree	Agree	Agree	Agree	Strongly agree	Strongly agree			Unlikely	Likely	Very likely	Disagree	Agree	Strongly agree		5	A0
1244	Fan	1980-01-01 00:00:00	9	de	1644142220	Yes		Strongly agree	Neutral	Strongly agree	Neutral	Strongly agree	Strongly agree			Unlikely	Unlikely	Very likely	Strongly agree	Strongly agree	Strongly agree	B2	2	B2								Neutral	Likely	Unlikely	Disagree	Neutral	Agree	Agree	Agree	Agree		Agree	Neutral	Neutral	Agree	Strongly agree	Strongly agree	Neutral	36-50
1245	Fan		1	de	384475028	Yes
1246	Fan	1980-01-01 00:00:00	9	de	531227198	Yes		Agree	Agree	Agree	Agree	Strongly agree	Strongly agree			Unlikely	Likely	Very likely	Strongly agree	Strongly agree	Strongly agree	A4	9	A4								Likely	Likely	Unlikely	Strongly agree	Strongly disagree	Agree	Strongly agree	Agree	Agree	Strongly agree	Agree	Neutral	Agree	Agree	Agree	Agree	Strongly agree	18-25
1247	Fan		3	de	188397358	Yes		Neutral
1248	Fan	1980-01-01 00:00:00	9	de	775830358	Yes		Strongly agree	Strongly agree	Agree	Neutral	Agree	Agree			Likely	Unlikely	Likely	Strongly agree	Strongly agree	Agree	A0	5	A0								Likely	Likely	Unlikely	Disagree	Disagree	Neutral	Strongly agree			Agree		Neutral			Disagree		Neutral	26-35
1249	Fan		2	de	556901722	Yes
1250	Fan		5	de	1356952533	Yes		Strongly disagree	Agree	Agree	Agree	Strongly agree	Strongly agree
1251	Fan	1980-01-01 00:00:00	9	de	101624450	Yes		Strongly agree	Agree	Agree	Neutral	Agree	Agree			Unlikely	Likely	Likely	Agree	Agree	Neutral	A4	9	A4								Likely	Likely	Unlikely	Disagree	Disagree	Agree	Agree	Neutral	Agree	Agree	Neutral	Agree	Agree	Neutral	Agree	Agree	Agree	26-35
1252	Fan		3	de	19806217	Yes		Strongly agree
1253	Fan		5	de	1098800253	Yes		Neutral	Strongly disagree	Strongly agree	Neutral	Strongly agree	Strongly agree
1254	Fan	1980-01-01 00:00:00	9	de	99312521	Yes		Agree	Neutral	Agree	Neutral	Agree	Agree			Unlikely	Neutral	Very likely	Agree	Agree	Neutral	A4	9	A4								Likely	Likely	Unlikely	Neutral	Neutral	Neutral	Agree	Agree	Disagree	Agree	Disagree	Neutral	Agree	Agree	Agree	Agree	Agree	51-65
1255	Fan	1980-01-01 00:00:00	9	de	195463174	Yes		Agree	Strongly agree	Strongly agree	Disagree	Strongly agree	Strongly agree			Unlikely	Unlikely	Very likely	Agree	Agree	Strongly agree	A1	6	A1								Unlikely	Neutral	Very likely	Agree	Disagree	Disagree	Disagree	Agree		Disagree	Disagree	Strongly disagree	Strongly disagree	Strongly disagree	Strongly disagree	Strongly disagree	Strongly agree	51-65
1256	Fan		2	de	19553622	Yes
1257	Fan		6	de	1119001360	Yes		Strongly agree	Strongly agree	Strongly agree	Strongly agree	Strongly agree	Strongly agree			Unlikely	Likely	Very likely	Strongly agree	Strongly agree	Strongly agree		3	B3
1258	Fan		3	de	536225983	Yes		Strongly agree
1259	Fan		6	de	1025018254	Yes		Strongly agree	Strongly agree	Strongly agree	Neutral	Agree	Agree			Very unlikely	Unlikely	Very likely	Agree	Agree	Strongly agree		4	B4
1260	Fan	1980-01-01 00:00:00	9	de	914273747	Yes		Strongly agree	Neutral	Strongly agree	Disagree	Strongly agree	Strongly agree			Likely	Likely	Very likely	Agree	Agree	Strongly agree	B4	4	B4								Very likely	Neutral	Neutral	Agree	Strongly disagree	Neutral	Neutral	Strongly agree	Strongly agree		Strongly agree	Neutral	Neutral	Neutral	Strongly agree	Agree	Neutral	26-35
1261	Fan	1980-01-01 00:00:00	9	de	1865711617	Yes		Agree	Agree	Agree	Disagree	Agree	Agree			Likely	Unlikely	Very likely	Agree	Agree	Strongly agree	B4	4	B4								Very likely	Unlikely	Likely	Agree	Disagree	Agree	Agree	Agree	Agree		Agree	Disagree	Disagree	Neutral	Agree	Neutral	Agree	26-35
1262	Fan		3	de	1197889699	Yes		Strongly agree
1263	Fan		6	de	1517259328	Yes		Agree	Agree	Agree	Agree	Agree	Agree			Unlikely	Unlikely	Very likely	Neutral	Agree	Strongly agree		4	B4
1264	Fan		2	de	2010967988	Yes
1265	Fan		6	de	1060354898	Yes		Agree	Agree	Agree	Neutral	Agree	Agree			Unlikely	Neutral	Likely	Agree	Agree	Agree		1	B1
1266	Fan	1980-01-01 00:00:00	9	de	111611247	Yes		Agree	Neutral	Neutral	Disagree	Agree	Strongly agree			Unlikely	Unlikely	Very likely	Neutral	Agree	Strongly agree	A3	8	A3								Very likely	Very unlikely	Very unlikely	Agree	Disagree	Disagree	Disagree	Strongly agree		Neutral	Neutral	Strongly disagree	Agree	Agree	Neutral	Agree	Agree	26-35
1267	Fan	1980-01-01 00:00:00	9	de	639853356	Yes		Strongly agree	Agree	Strongly agree	Agree	Strongly agree	Strongly agree			Unlikely	Unlikely	Very likely	Strongly agree	Strongly agree	Strongly agree	A2	7	A2								Very likely	Very likely	Unlikely	Strongly agree	Strongly disagree	Strongly agree	Agree	Strongly agree	Strongly agree	Strongly agree	Strongly agree	Agree	Strongly agree	Strongly agree	Strongly agree	Strongly agree	Strongly agree	26-35
1268	Fan			de	233865056	N/A
1269	Fan		2	de	387005528	Yes
1270	Fan		6	de	1490086454	Yes		Agree	Agree	Strongly agree	Agree	Agree	Strongly agree			Unlikely	Unlikely	Very likely	Agree	Agree	Strongly agree		6	A1
1271	Fan	1980-01-01 00:00:00	9	de	1054179535	Yes		Strongly agree	Strongly agree	Strongly agree	Agree	Strongly agree	Agree			Unlikely	Neutral	Very likely	Agree	Agree	Agree	A0	5	A0								Neutral	Very likely	Very unlikely	Agree	Disagree	Neutral	Agree			Strongly agree		Neutral			Agree		Neutral	26-35
1272	Fan		3	de	1012626459	Yes		Agree
1273	Fan		1	de	584463920	Yes
1274	Fan		5	de	1208308329	Yes		Strongly agree	Agree	Strongly agree	Strongly agree	Strongly agree	Strongly agree
1275	Fan			de	798447249	N/A
1276	Fan		1	de	1265002312	Yes
1277	Fan	1980-01-01 00:00:00	9	de	1298318496	Yes		Agree	Neutral	Strongly agree	Neutral	Strongly agree	Strongly agree			Unlikely	Neutral	Very likely	Agree	Agree	Agree	B2	2	B2								Likely	Likely	Very likely	Disagree	Disagree	Neutral	Disagree	Disagree	Neutral		Neutral	Neutral	Agree	Agree	Neutral	Agree	Neutral	36-50
1278	Fan	1980-01-01 00:00:00	9	de	815585408	Yes		Strongly agree	Strongly agree	Agree	Agree	Strongly agree	Strongly agree			Neutral	Unlikely	Likely	Neutral	Disagree	Strongly agree	B1	1	B1								Likely	Unlikely	Likely	Agree	Disagree	Disagree	Disagree	Neutral			Neutral	Neutral	Neutral	Neutral	Neutral	Neutral	Neutral	36-50
1279	Fan	1980-01-01 00:00:00	9	de	22322965	Yes		Strongly disagree	Strongly agree	Agree	Strongly disagree	Agree	Agree			Unlikely	Unlikely	Very likely	Disagree	Disagree	Agree	A4	9	A4								Likely	Likely	Unlikely	Agree	Neutral	Neutral	Neutral	Neutral	Neutral	Agree	Disagree	Neutral	Neutral	Neutral	Neutral	Neutral	Disagree	36-50
1280	Fan	1980-01-01 00:00:00	9	de	721704907	Yes		Agree	Strongly agree	Agree	Neutral	Agree	Agree			Likely	Likely	Likely	Strongly agree	Strongly agree	Neutral	B4	4	B4								Very likely	Likely	Unlikely	Disagree	Neutral	Neutral	Strongly agree	Agree	Neutral		Neutral	Neutral	Neutral	Neutral	Neutral	Agree	Disagree	26-35
1281	Fan			de	1704095847	N/A
1282	Fan	1980-01-01 00:00:00	9	de	1275265891	Yes		Strongly agree	Strongly agree	Strongly agree	Neutral	Strongly agree	Strongly agree			Unlikely	Likely	Very likely	Strongly disagree	Strongly agree	Strongly agree	A4	9	A4								Likely	Very likely	Unlikely	Neutral	Neutral	Strongly agree	Strongly agree	Disagree	Strongly agree	Strongly agree	Agree	Strongly agree	Strongly agree	Strongly agree	Strongly agree	Strongly agree	Strongly agree	51-65
1283	Fan		3	de	1848950101	Yes		Neutral
1284	Fan	1980-01-01 00:00:00	9	de	2076418197	Yes		Strongly agree	Agree	Strongly agree	Neutral	Strongly agree	Strongly agree			Very unlikely	Unlikely	Very likely	Agree	Strongly agree	Strongly agree	B1	1	B1								Neutral	Likely	Likely	Agree	Disagree	Agree	Agree	Agree			Agree	Neutral	Agree	Neutral	Agree	Agree	Agree	26-35
1285	Fan	1980-01-01 00:00:00	9	de	1564985978	Yes		Strongly agree	Strongly agree	Strongly agree	Neutral	Strongly agree	Strongly agree			Unlikely	Neutral	Very likely	Strongly agree	Neutral	Strongly agree	A1	6	A1								Likely	Very likely	Unlikely	Neutral	Neutral	Agree	Agree	Strongly agree		Agree	Agree	Agree	Strongly agree	Strongly agree	Strongly agree	Strongly agree	Strongly agree	26-35
1286	Fan		2	de	1117222623	Yes
1287	Fan		2	de	664190768	Yes
1288	Fan		0	de	1123641568	N/A
1289	Fan		5	de	1820520168	Yes		Strongly agree	Strongly agree	Strongly agree	Strongly agree	Strongly agree	Strongly agree
1290	Fan		6	de	1950519221	Yes		Agree	Strongly agree	Neutral	Agree	Agree	Agree			Unlikely	Likely	Neutral	Neutral	Disagree	Strongly agree		5	A0
1291	Fan			de	2101441573	N/A
1292	Fan		6	de	1200909465	Yes		Strongly agree	Strongly agree	Strongly agree	Strongly agree	Strongly agree	Strongly agree			Likely	Very unlikely	Very likely	Agree	Agree	Disagree		9	A4
1293	Fan		6	de	2068255318	Yes		Strongly agree	Agree	Agree	Agree	Strongly agree	Strongly agree			Unlikely	Neutral	Very likely	Agree	Agree	Strongly agree		5	A0
1294	Fan		3	de	1753941982	Yes		Neutral
1295	Fan		5	de	1906417283	Yes		Strongly agree	Strongly agree	Neutral	Strongly agree	Strongly disagree	Disagree
1296	Fan		2	de	1049027631	Yes
1297	Fan	1980-01-01 00:00:00	9	de	1301383453	Yes		Agree	Agree	Agree	Agree	Strongly agree	Agree			Neutral	Unlikely	Very unlikely	Disagree	Agree	Disagree	B4	4	B4								Unlikely	Likely	Neutral	Agree	Disagree	Agree	Agree	Agree	Neutral		Neutral	Disagree	Disagree	Disagree	Disagree	Disagree	Neutral	36-50
1298	Fan	1980-01-01 00:00:00	9	de	945775855	Yes		Agree	Strongly agree	Agree	Neutral	Agree	Strongly agree			Very unlikely	Neutral	Very likely	Agree	Agree	Neutral	A2	7	A2								Very likely	Very likely	Unlikely	Agree	Neutral	Agree	Agree	Neutral	Agree	Agree	Agree	Neutral	Agree	Agree	Agree	Agree	Agree	26-35
1299	Fan	1980-01-01 00:00:00	9	de	656712825	Yes		Agree	Strongly agree	Agree	Neutral	Agree	Strongly agree			Unlikely	Likely	Very likely	Neutral	Agree	Disagree	A4	9	A4								Very likely	Unlikely	Unlikely	Agree	Disagree	Agree	Strongly agree	Neutral	Agree	Strongly agree	Strongly agree	Neutral	Neutral	Agree	Agree	Strongly agree	Agree	18-25
1300	Fan	1980-01-01 00:00:00	9	de	618965871	Yes		Agree	Neutral	Strongly agree	Neutral	Strongly agree	Agree			Unlikely	Neutral	Very likely	Agree	Agree	Strongly agree	B1	1	B1								Likely	Neutral	Neutral	Agree	Disagree	Neutral	Agree	Strongly agree			Neutral	Disagree	Disagree	Neutral	Neutral	Disagree	Neutral	26-35
1301	Fan	1980-01-01 00:00:00	9	de	2124945561	Yes		Agree	Agree	Strongly agree	Agree	Strongly agree	Strongly agree			Neutral	Neutral	Very likely	Strongly agree	Agree	Agree	B4	4	B4								Very likely	Neutral	Likely	Agree	Disagree	Agree	Agree	Strongly agree	Agree		Agree	Disagree	Agree	Agree	Agree	Agree	Agree	18-25
1302	Fan	1980-01-01 00:00:00	9	de	1436788177	Yes		Agree	Neutral	Strongly agree	Neutral	Strongly agree	Strongly agree			Very unlikely	Unlikely	Very likely	Agree	Agree	Strongly agree	B1	1	B1								Likely	Likely	Unlikely	Agree	Strongly disagree	Agree	Agree	Agree			Agree	Agree	Neutral	Agree	Agree	Agree	Agree	18-25
1303	Fan		6	de	304022855	Yes		Strongly agree	Disagree	Strongly agree	Strongly disagree	Strongly agree	Strongly agree			Likely	Neutral	Very likely	Strongly agree	Strongly agree	Agree		1	B1
1304	Fan	1980-01-01 00:00:00	9	de	536434758	Yes		Strongly agree	Strongly agree	Strongly agree	Neutral	Strongly agree	Strongly agree			Unlikely	Likely	Very likely	Strongly agree	Strongly agree	Strongly agree	B2	2	B2								Likely	Very likely	Unlikely	Agree	Disagree	Agree	Strongly agree	Agree	Agree		Agree	Agree	Agree	Agree	Agree	Neutral	Neutral	36-50
1305	Fan		4	de	188935288	Yes		Agree	Neutral	Strongly agree	Neutral	Strongly agree	Strongly agree
1306	Fan			de	1625089905	N/A
1307	Fan	1980-01-01 00:00:00	9	de	1402231195	Yes		Agree	Disagree	Strongly agree	Disagree	Strongly agree	Strongly agree			Very unlikely	Unlikely	Very likely	Strongly agree	Strongly agree	Strongly agree	A0	5	A0								Unlikely	Unlikely	Likely	Neutral	Neutral	Neutral	Disagree			Neutral		Neutral			Neutral		Neutral	36-50
1308	Fan			de	1614955921	N/A
1309	Fan	1980-01-01 00:00:00	9	de	852021804	Yes		Strongly agree	Agree	Strongly agree	Agree	Agree	Agree			Unlikely	Likely	Very likely	Agree	Agree	Strongly agree	B2	2	B2								Neutral	Neutral	Neutral	Neutral	Neutral	Disagree	Agree	Neutral	Neutral		Neutral	Disagree	Agree	Disagree	Neutral	Disagree	Neutral	26-35
1310	Fan		3	de	1210609074	Yes		Strongly agree
1311	Fan		7	de	1824784625	Yes		Strongly disagree	Neutral	Strongly agree	Disagree	Strongly agree	Strongly agree			Unlikely	Unlikely	Very likely	Neutral	Agree	Strongly agree	A3	8	A3								Likely	Likely	Likely	Agree	Strongly disagree	Agree	Agree	Agree		Neutral	Neutral
1312	Fan		6	de	2010751595	Yes		Strongly agree	Agree	Strongly agree	Neutral	Agree	Strongly agree			Unlikely	Very likely	Very likely	Agree	Agree	Strongly agree	A4	9	A4								Unlikely			Agree	Disagree	Agree	Agree	Agree	Agree	Agree	Neutral
1313	Fan	1980-01-01 00:00:00	9	de	1236940298	Yes		Agree	Agree	Strongly agree	Neutral	Agree	Agree			Likely	Likely	Very likely	Strongly agree	Strongly agree	Strongly agree	A0	5	A0								Very likely	Very likely	Unlikely	Agree	Strongly disagree	Agree	Strongly agree			Agree		Agree			Agree		Agree	18-25
1314	Fan		3	de	2021671412	Yes		Strongly agree
1315	Fan	1980-01-01 00:00:00	9	de	1361449787	Yes		Strongly agree	Strongly agree	Strongly agree	Neutral	Strongly agree	Strongly agree			Unlikely	Unlikely	Very likely	Strongly agree	Strongly agree	Strongly agree	A1	6	A1								Very likely	Very likely	Unlikely	Neutral	Neutral	Neutral	Agree	Disagree		Agree	Agree	Agree	Agree	Agree	Agree	Agree	Strongly agree	36-50
1316	Fan			de	1812069102	N/A
1317	Fan		2	de	769941752	Yes
1318	Fan			de	1367569403	N/A
1319	Fan		7	de	1761580611	Yes		Strongly agree	Neutral	Agree	Agree	Strongly agree	Agree			Unlikely	Unlikely	Very likely	Strongly agree	Agree	Strongly agree	B4	4	B4								Likely	Likely	Very likely	Neutral	Neutral	Neutral	Agree	Strongly disagree	Disagree		Agree
1320	Fan		3	de	1996433384	Yes		Agree
1321	Fan		6	de	570485372	Yes		Strongly agree	Strongly agree	Strongly agree	Strongly agree	Strongly agree	Strongly agree			Unlikely	Likely	Very likely	Strongly agree	Strongly agree	Neutral	A0	5	A0
1322	Fan		2	de	154543181	Yes
1323	Fan			de	1413901698	N/A
1324	Fan	1980-01-01 00:00:00	9	de	1488747473	Yes		Agree	Strongly agree	Strongly agree	Agree	Strongly agree	Strongly agree			Unlikely	Neutral	Very likely	Agree	Agree	Strongly agree	B2	2	B2								Very likely	Neutral	Neutral	Agree	Disagree	Strongly agree	Strongly agree	Neutral	Strongly agree		Strongly agree	Neutral	Agree	Agree	Strongly agree	Agree	Strongly agree	26-35
1325	Fan		6	de	430286147	Yes		Agree	Strongly agree	Strongly agree	Agree	Agree	Strongly agree			Unlikely	Unlikely	Very likely	Agree	Agree	Strongly agree		5	A0
1326	Fan			de	1909986909	N/A
1327	Fan		2	de	335800769	Yes
1328	Fan	1980-01-01 00:00:00	9	de	1428154707	Yes		Agree	Disagree	Strongly agree	Disagree	Strongly agree	Strongly agree			Likely	Unlikely	Neutral	Agree	Agree	Neutral	A1	6	A1								Very likely	Likely	Unlikely	Agree	Neutral	Agree	Neutral	Disagree		Agree	Agree	Neutral	Agree	Agree	Strongly agree	Strongly agree	Agree	36-50
1329	Fan			de	1757068427	N/A
1330	Fan		5	de	2026574096	Yes		Neutral	Agree	Strongly agree	Neutral	Strongly agree	Strongly agree
1331	Fan		3	de	1278925674	Yes		Strongly agree
1332	Fan		0	de	813979429	No
1333	Fan		4	de	1725302315	Yes		Agree	Strongly agree	Strongly agree	Strongly agree	Strongly agree	Strongly agree
1334	Fan	1980-01-01 00:00:00	9	de	2045278116	Yes		Strongly agree	Strongly agree	Agree	Agree	Strongly agree	Agree			Very unlikely	Very unlikely	Very likely	Strongly agree	Strongly agree	Strongly agree	B4	4	B4								Very likely	Very unlikely	Very unlikely	Strongly agree	Strongly disagree	Strongly agree	Strongly agree	Agree	Strongly agree		Agree	Neutral	Agree	Agree	Agree	Strongly agree	Agree	26-35
1335	Fan		3	de	1611602702	Yes		Neutral
1336	Fan			de	1812097525	N/A
1337	Fan	1980-01-01 00:00:00	9	de	29140876	Yes		Agree	Disagree	Strongly agree	Disagree	Strongly agree	Strongly agree			Neutral	Neutral	Very likely	Strongly agree	Agree	Agree	B4	4	B4								Very likely	Unlikely	Unlikely	Agree	Disagree	Agree	Agree	Agree	Agree		Agree	Agree	Agree	Agree	Agree	Strongly agree	Agree	51-65
1338	Fan			de	501711700	N/A
1339	Fan	1980-01-01 00:00:00	9	de	1258930227	Yes		Strongly agree	Agree	Strongly agree	Neutral	Strongly agree	Strongly agree			Very unlikely	Neutral	Very likely	Strongly agree	Strongly agree	Agree	B1	1	B1								Likely	Very likely	Unlikely	Neutral	Neutral	Agree	Agree	Neutral			Agree	Neutral	Agree	Neutral	Agree	Agree	Agree	18-25
1340	Fan	1980-01-01 00:00:00	9	de	123546006	Yes		Strongly agree	Agree	Strongly agree	Neutral	Strongly agree	Strongly agree			Very unlikely	Unlikely	Very likely	Strongly agree	Strongly agree	Strongly agree	A3	8	A3								Neutral	Likely	Unlikely	Strongly agree	Strongly disagree	Agree	Agree	Neutral		Agree	Agree	Neutral	Neutral	Neutral	Agree	Strongly disagree	Agree	36-50
1341	Fan	1980-01-01 00:00:00	9	de	944106077	Yes		Agree	Agree	Strongly agree	Disagree	Strongly agree	Strongly agree			Very unlikely	Unlikely	Very likely	Agree	Agree	Strongly agree	A0	5	A0								Unlikely	Unlikely	Very likely	Disagree	Disagree	Disagree	Agree			Strongly agree		Agree			Strongly agree		Agree	51-65
1342	Fan		2	de	907117272	Yes
1343	Fan	1980-01-01 00:00:00	9	de	2098557239	Yes		Agree	Agree	Strongly agree	Disagree	Strongly agree	Strongly agree			Unlikely	Unlikely	Very likely	Disagree	Agree	Agree	B1	1	B1								Likely	Neutral	Likely	Agree	Neutral	Neutral	Agree	Agree			Agree	Neutral	Neutral	Disagree	Neutral	Agree	Agree	26-35
1344	Fan	1980-01-01 00:00:00	9	de	1892942478	Yes		Strongly agree	Strongly agree	Strongly agree	Strongly agree	Strongly agree	Strongly agree			Very unlikely	Likely	Very likely	Agree	Agree	Strongly agree	A3	8	A3								Likely	Likely	Unlikely	Disagree	Neutral	Agree	Agree	Strongly agree		Agree	Agree	Agree	Agree	Agree	Agree	Agree	Agree	36-50
1345	Fan		5	de	565435599	Yes		Agree	Agree	Strongly agree	Agree	Strongly agree	Strongly agree
1346	Fan	1980-01-01 00:00:00	9	de	1512503440	Yes		Disagree	Strongly disagree	Agree	Agree	Strongly agree	Strongly agree			Likely	Unlikely	Unlikely	Neutral	Agree	Disagree	A2	7	A2								Very likely	Neutral	Unlikely	Neutral	Disagree	Disagree	Disagree	Strongly agree	Agree	Disagree	Neutral	Disagree	Disagree	Neutral	Agree	Neutral	Agree	36-50
1347	Fan	1980-01-01 00:00:00	9	de	108391374	Yes		Agree	Agree	Agree	Neutral	Agree	Strongly agree			Unlikely	Likely	Very likely	Agree	Agree	Agree	A4	9	A4								Likely	Likely	Unlikely	Neutral	Neutral	Agree	Agree	Strongly agree	Agree	Agree	Agree	Neutral	Agree	Agree	Disagree	Agree	Agree	26-35
1348	Fan	1980-01-01 00:00:00	9	de	1039120278	Yes		Strongly agree	Strongly agree	Strongly agree	Strongly agree	Strongly agree	Strongly agree			Neutral	Likely	Very likely	Agree	Agree	Strongly agree	A0	5	A0								Likely	Very likely	Unlikely	Agree	Strongly disagree	Agree	Agree			Strongly agree		Agree			Agree		Strongly agree	51-65
1349	Fan		3	de	391749514	Yes		Agree
1350	Fan		7	de	287342688	Yes		Strongly agree	Strongly agree	Strongly agree	Strongly agree	Strongly agree	Strongly agree			Very unlikely	Neutral	Very likely	Strongly agree	Strongly agree	Strongly agree	B4	4	B4								Unlikely	Neutral	Very likely	Agree	Neutral	Disagree	Strongly agree	Disagree	Disagree		Strongly agree
1351	Fan	1980-01-01 00:00:00	9	de	833637993	Yes		Strongly agree	Strongly agree	Strongly agree	Strongly agree	Strongly agree	Strongly agree			Neutral	Neutral	Likely	Agree	Agree	Agree	A2	7	A2								Very likely	Very likely	Very unlikely	Strongly agree	Strongly disagree	Agree	Agree	Strongly agree	Strongly agree	Strongly agree	Agree	Agree	Agree	Agree	Agree	Agree	Agree	51-65
1352	Fan		3	de	1182536432	Yes		Agree
1353	Fan		6	de	746839340	Yes		Strongly agree	Strongly disagree	Agree	Neutral	Neutral	Agree			Unlikely	Neutral	Very likely	Neutral	Strongly agree	Agree		8	A3
1354	Fan		5	de	1306406886	Yes		Strongly agree	Strongly agree	Agree	Strongly agree	Agree	Agree
1355	Fan	1980-01-01 00:00:00	9	de	661514300	Yes		Agree	Strongly disagree	Strongly agree	Strongly disagree	Agree	Strongly agree			Unlikely	Very likely	Likely	Strongly agree	Strongly agree	Disagree	A3	8	A3								Very likely	Likely	Very unlikely	Agree	Agree	Agree	Agree	Disagree		Agree	Agree	Neutral	Agree	Agree	Agree	Agree	Neutral	51-65
1356	Fan		5	de	1467546457	Yes		Agree	Strongly agree	Strongly agree	Agree	Strongly agree	Strongly agree
1357	Fan	1980-01-01 00:00:00	9	de	2063837906	Yes		Agree	Neutral	Agree	Neutral	Strongly agree	Agree			Likely	Unlikely	Very likely	Agree	Agree	Neutral	B2	2	B2								Likely	Likely	Likely	Neutral	Disagree	Agree	Agree	Neutral	Agree		Agree	Agree	Neutral	Agree	Agree	Agree	Agree	51-65
1358	Fan		2	de	1185065441	Yes
1359	Fan		3	de	729558116	Yes		Strongly agree
1360	Fan	1980-01-01 00:00:00	9	de	1530596227	Yes		Agree	Disagree	Strongly agree	Disagree	Agree	Agree			Unlikely	Neutral	Very likely	Strongly agree	Strongly agree	Agree	A4	9	A4								Likely	Very likely	Unlikely	Agree	Disagree	Agree	Agree	Strongly disagree	Strongly agree	Strongly agree	Agree	Disagree	Neutral	Agree	Agree	Strongly agree	Agree	26-35
1361	Fan		3	de	473519621	Yes		Neutral
1362	Fan		5	de	1646251418	Yes		Agree	Strongly agree	Agree	Neutral	Strongly agree	Agree
1363	Fan		5	de	631821820	Yes		Agree	Agree	Strongly agree	Agree	Strongly agree	Strongly agree
1364	Fan		2	de	391164726	Yes
1365	Fan			de	1312054822	N/A
1366	Fan		7	de	1429390788	Yes		Strongly agree	Strongly agree	Strongly agree	Strongly agree	Strongly agree	Strongly agree			Unlikely	Unlikely	Very likely	Strongly agree	Disagree	Disagree	A1	6	A1								Unlikely	Unlikely	Very likely	Neutral	Neutral	Neutral	Agree	Agree		Agree	Agree
1367	Fan		3	de	1239395907	Yes		Strongly agree
1368	Fan	1980-01-01 00:00:00	9	de	1342259572	Yes		Strongly disagree	Agree	Agree	Agree	Agree	Strongly agree			Unlikely	Likely	Very likely	Agree	Agree	Strongly agree	B3	3	B3								Unlikely	Likely	Very likely	Neutral	Neutral	Agree	Agree	Strongly agree			Agree	Neutral	Agree	Disagree	Agree	Agree	Agree	36-50
1369	Fan		6	de	1716236684	Yes		Agree	Agree	Agree	Neutral	Strongly agree	Strongly agree			Neutral	Unlikely	Very likely	Agree	Neutral	Strongly agree		8	A3
1370	Fan		5	de	1463687081	Yes		Agree	Agree	Strongly agree	Disagree	Strongly agree	Strongly agree
1371	Fan			de	1826330819	N/A
1372	Fan		2	de	822509120	Yes
1373	Fan		6	de	1163705971	Yes		Agree	Agree	Strongly agree	Strongly agree	Strongly agree	Strongly agree			Unlikely	Unlikely	Unlikely	Strongly agree	Strongly agree	Strongly agree		4	B4
1374	Fan		2	de	1668437621	Yes
1375	Fan		1	de	1909017077	Yes
1376	Fan	1980-01-01 00:00:00	9	de	355064339	Yes		Agree	Disagree	Strongly agree	Disagree	Strongly agree	Strongly agree			Likely	Unlikely	Very likely	Agree	Agree	Neutral	A4	9	A4								Very likely	Unlikely	Unlikely	Agree	Disagree	Agree	Agree	Agree	Agree	Agree	Agree	Agree	Agree	Agree	Agree	Agree	Agree	36-50
1377	Fan	1980-01-01 00:00:00	9	de	766115349	Yes		Strongly agree	Strongly agree	Strongly agree	Agree	Agree	Strongly agree			Unlikely	Likely	Very likely	Neutral	Agree	Agree	B2	2	B2								Unlikely	Likely	Very likely	Agree	Neutral	Agree	Agree	Agree	Neutral		Neutral	Neutral	Agree	Disagree	Agree	Agree	Agree	26-35
1378	Fan		4	de	218472810	Yes		Agree	Strongly agree	Strongly agree	Strongly agree	Agree	Agree
1379	Fan		5	de	1668496883	Yes		Agree	Strongly agree	Strongly agree	Neutral	Strongly agree	Strongly agree
1380	Fan		1	de	377618120	Yes
1381	Fan		3	de	583353344	Yes		Agree
1382	Fan	1980-01-01 00:00:00	9	de	1540498731	Yes		Strongly agree	Neutral	Agree	Neutral	Strongly agree	Strongly agree			Very unlikely	Unlikely	Likely	Neutral	Agree	Strongly agree	A1	6	A1								Neutral	Neutral	Neutral	Neutral	Neutral	Neutral	Agree	Agree		Agree	Agree	Disagree	Neutral	Neutral	Agree	Agree	Agree	26-35
1383	Fan	1980-01-01 00:00:00	9	de	793147896	Yes		Strongly agree	Agree	Agree	Agree	Strongly agree	Neutral			Unlikely	Likely	Very likely	Neutral	Agree	Agree	B1	1	B1								Very likely	Likely	Unlikely	Disagree	Neutral	Agree	Agree	Neutral			Agree	Agree	Agree	Agree	Strongly agree	Agree	Agree	18-25
1384	Fan			de	541993615	N/A
1385	Fan		2	de	1715526942	Yes
1386	Fan		4	de	722849224	Yes		Agree	Strongly agree	Strongly agree	Strongly agree	Strongly agree	Strongly agree
1387	Fan			de	113232745	N/A
1388	Fan	1980-01-01 00:00:00	9	de	183736441	Yes		Agree	Agree	Strongly agree	Agree	Strongly agree	Strongly agree			Unlikely	Very likely	Unlikely	Agree	Agree	Neutral	B4	4	B4								Very likely	Likely	Very unlikely	Neutral	Neutral	Disagree	Strongly disagree	Disagree	Disagree		Disagree	Disagree	Disagree	Disagree	Disagree	Disagree	Disagree	26-35
1389	Fan			de	250926254	N/A
1390	Fan		4	de	1637767168	Yes		Strongly agree	Neutral	Strongly agree	Strongly agree	Neutral	Strongly agree
1391	Fan		5	de	1280117579	Yes		Strongly agree	Agree	Agree	Neutral	Agree	Strongly agree
1392	Fan	1980-01-01 00:00:00	9	de	397810636	Yes		Strongly agree	Strongly agree	Strongly agree	Neutral	Strongly agree	Agree			Unlikely	Very likely	Unlikely	Strongly agree	Strongly agree	Disagree	B3	3	B3								Likely	Very likely	Unlikely	Agree	Disagree	Agree	Agree	Neutral			Neutral	Agree	Agree	Agree	Agree	Agree	Strongly agree	26-35
1393	Fan		2	de	522618684	Yes
1394	Fan		2	de	502041887	Yes
1395	Fan		2	de	1433372101	Yes
1396	Fan		5	de	1262497605	Yes		Strongly disagree	Strongly agree	Strongly agree	Strongly agree	Strongly agree	Strongly agree
1397	Fan	1980-01-01 00:00:00	9	de	1023635715	Yes		Agree	Disagree	Strongly agree	Disagree	Agree	Strongly agree			Unlikely	Unlikely	Very likely	Strongly agree	Neutral	Strongly agree	B3	3	B3								Unlikely	Unlikely	Very likely	Disagree	Agree	Disagree	Agree	Strongly agree			Strongly agree	Neutral	Neutral	Neutral	Agree	Agree	Strongly agree	26-35
1398	Fan		2	de	807142079	Yes
1399	Fan		3	de	558239721	Yes		Disagree
1400	Fan		3	de	541012055	Yes		Agree
1401	Fan		2	de	214218273	Yes
1402	Fan		2	de	118743238	Yes
1403	Fan		0	de	2120858524	N/A
1404	Fan			de	337439075	N/A
1405	Fan		4	de	1365647680	Yes		Strongly disagree	Neutral	Agree	Neutral	Strongly agree	Agree
1406	Fan		0	de	1941079296	No
1407	Fan		3	de	848108861	Yes		Strongly agree
1408	Fan			de	2088620164	N/A
1409	Fan	1980-01-01 00:00:00	9	de	680022910	Yes		Strongly agree	Strongly agree	Agree	Neutral	Strongly agree	Agree			Unlikely	Unlikely	Very likely	Agree	Agree	Strongly agree	B4	4	B4								Likely	Unlikely	Likely	Agree	Disagree	Neutral	Agree	Agree	Neutral		Strongly agree	Neutral	Neutral	Agree	Agree	Agree	Agree	26-35
1410	Fan		4	de	1935636108	Yes		Agree	Agree	Agree	Disagree	Agree	Agree
1411	Fan	1980-01-01 00:00:00	9	de	1002433066	Yes		Strongly agree	Strongly agree	Strongly agree	Agree	Strongly agree	Strongly agree			Unlikely	Likely	Very likely	Strongly agree	Strongly agree	Strongly agree	B1	1	B1								Neutral	Likely	Unlikely	Agree	Strongly disagree	Agree	Strongly agree	Agree			Neutral	Disagree	Agree	Neutral	Neutral	Agree	Agree	18-25
1412	Fan	1980-01-01 00:00:00	9	de	2116848783	Yes		Strongly agree	Agree	Agree	Disagree	Strongly agree	Agree			Very unlikely	Unlikely	Very likely	Strongly agree	Strongly agree	Strongly agree	A0	5	A0								Very likely	Very likely	Very unlikely	Strongly disagree	Strongly disagree	Strongly agree	Strongly agree			Strongly agree		Agree			Agree		Agree	36-50
1413	Fan	1980-01-01 00:00:00	9	de	356689010	Yes		Strongly agree	Strongly agree	Strongly agree	Strongly agree	Strongly agree	Strongly agree			Neutral	Likely	Likely	Agree	Agree	Agree	B4	4	B4								Very likely	Very likely	Likely	Strongly agree	Agree	Agree	Agree	Agree	Agree		Agree	Agree	Agree	Agree	Agree	Agree	Strongly agree	26-35
1414	Fan		2	de	3512953	Yes
1415	Fan		3	de	1237872173	Yes		Agree
1416	Fan		2	de	1737750773	Yes
1417	Fan	1980-01-01 00:00:00	9	de	1101879028	Yes		Strongly agree	Neutral	Strongly agree	Agree	Agree	Strongly agree			Unlikely	Very unlikely	Very likely	Agree	Strongly agree	Strongly agree	B2	2	B2								Neutral	Likely	Neutral	Neutral	Neutral	Neutral	Agree	Agree	Agree		Neutral	Neutral	Agree	Disagree	Neutral	Neutral	Agree	36-50
1418	Fan	1980-01-01 00:00:00	9	de	1305449701	Yes		Strongly agree	Agree	Neutral	Agree	Agree	Agree			Unlikely	Unlikely	Very likely	Strongly agree	Strongly agree	Agree	B4	4	B4								Likely	Unlikely	Likely	Neutral	Neutral	Agree	Agree	Neutral	Neutral		Agree	Neutral	Agree	Neutral	Agree	Neutral	Strongly agree	18-25
1419	Fan		3	de	1734445381	Yes		Agree
1420	Fan	1980-01-01 00:00:00	9	de	1532741441	Yes		Agree	Neutral	Strongly agree	Neutral	Strongly agree	Strongly agree			Unlikely	Very unlikely	Very likely	Agree	Agree	Neutral	B3	3	B3								Likely	Unlikely	Very likely	Agree	Strongly disagree	Agree	Agree	Agree			Neutral	Agree	Neutral	Neutral	Agree	Agree	Agree	51-65
1421	Fan			de	1522052688	N/A
1422	Fan	1980-01-01 00:00:00	9	de	2069035852	Yes		Agree	Agree	Strongly agree	Strongly agree	Strongly agree	Strongly agree			Very likely	Unlikely	Unlikely	Strongly agree	Agree	Disagree	A0	5	A0								Very likely	Unlikely	Unlikely	Neutral	Neutral	Agree	Agree			Agree		Agree			Agree		Strongly agree	51-65
1423	Fan			de	459512169	N/A
1424	Fan		7	de	2125311508	Yes		Agree	Agree	Strongly agree	Agree	Strongly agree	Strongly agree			Likely	Very likely	Very unlikely	Agree	Agree	Neutral	A2	7	A2								Very likely	Likely	Unlikely	Disagree	Neutral	Neutral	Neutral	Disagree	Neutral	Neutral	Neutral
1425	Fan		7	de	1389342475	Yes		Agree	Agree	Agree	Agree	Strongly agree	Agree			Neutral	Neutral	Neutral	Agree	Agree	Agree	B1	1	B1								Neutral	Neutral	Neutral	Neutral	Neutral	Neutral	Neutral	Disagree			Neutral
1426	Fan			de	1087598923	N/A
1427	Fan		3	de	1136114288	Yes		Agree
1428	Fan			de	1999676406	N/A
1429	Fan	1980-01-01 00:00:00	9	de	1509430339	Yes		Strongly agree	Strongly disagree	Strongly agree	Agree	Strongly agree	Agree			Unlikely	Likely	Very likely	Strongly agree	Strongly agree	Strongly agree	A1	6	A1								Neutral	Unlikely	Likely	Neutral	Neutral	Agree	Strongly agree	Strongly agree		Neutral	Agree	Agree	Disagree	Neutral	Disagree	Strongly agree	Agree	26-35
1430	Fan		3	de	1891645102	Yes		Agree
1431	Fan		6	de	862663058	Yes		Strongly agree	Strongly agree	Agree	Agree	Agree	Strongly agree			Unlikely	Neutral	Likely	Neutral	Agree	Agree	A3	8	A3											Agree	Disagree	Neutral	Agree	Strongly agree		Neutral	Agree
1432	Fan	1980-01-01 00:00:00	9	de	439283163	Yes		Agree	Strongly agree	Neutral	Strongly agree	Neutral	Agree			Unlikely	Neutral	Likely	Agree	Agree	Agree	A1	6	A1								Likely	Neutral	Unlikely	Agree	Neutral	Neutral	Agree	Agree		Neutral	Agree	Agree	Neutral	Neutral	Agree	Agree	Agree	36-50
1433	Fan		6	de	348689894	Yes		Strongly agree	Agree	Strongly agree	Neutral	Strongly agree	Strongly agree			Very unlikely	Unlikely	Very likely	Strongly agree	Strongly agree	Agree		3	B3
1434	Fan	1980-01-01 00:00:00	9	de	1581059279	Yes		Agree	Neutral	Agree	Neutral	Strongly agree	Agree			Unlikely	Unlikely	Likely	Neutral	Agree	Agree	A1	6	A1								Unlikely	Unlikely	Likely	Neutral	Neutral	Agree	Agree	Agree		Neutral	Neutral	Neutral	Neutral	Disagree	Neutral	Agree	Agree	36-50
1435	Fan	1980-01-01 00:00:00	9	de	27773582	Yes		Strongly agree	Agree	Agree	Agree	Strongly agree	Agree			Very unlikely	Unlikely	Very likely	Agree	Agree	Strongly agree	A0	5	A0								Unlikely	Very likely	Unlikely	Agree	Disagree	Agree	Agree			Strongly agree		Agree			Agree		Agree	26-35
1436	Fan		6	de	1064904332	Yes		Agree	Neutral	Strongly agree	Neutral	Strongly agree	Strongly agree			Unlikely	Likely	Very likely	Agree	Agree	Agree		7	A2
1437	Fan	1980-01-01 00:00:00	9	de	1634661061	Yes		Strongly agree	Agree	Strongly agree	Neutral	Strongly agree	Strongly agree			Unlikely	Likely	Very likely	Neutral	Agree	Disagree	A2	7	A2								Likely	Likely	Unlikely	Agree	Disagree	Agree	Agree	Agree	Neutral	Agree	Agree	Agree	Agree	Agree	Agree	Agree	Agree	18-25
1438	Fan	1980-01-01 00:00:00	9	de	1171019137	Yes		Agree	Agree	Agree	Disagree	Agree	Strongly agree			Unlikely	Likely	Likely	Agree	Agree	Agree	B3	3	B3								Likely	Likely	Likely	Agree	Neutral	Agree	Agree	Agree			Agree	Disagree	Neutral	Neutral	Neutral	Agree	Agree	18-25
1439	Fan	1980-01-01 00:00:00	9	de	1280842706	Yes		Strongly agree	Strongly agree	Strongly agree	Strongly agree	Strongly agree	Agree			Unlikely	Likely	Very likely	Strongly agree	Strongly agree	Strongly agree	B1	1	B1								Likely	Neutral	Neutral	Agree	Disagree	Agree	Agree	Strongly agree			Strongly agree	Agree	Agree	Agree	Agree	Agree	Agree	26-35
1440	Fan		5	de	962609936	Yes		Strongly agree	Strongly agree	Agree	Strongly agree	Agree	Agree
1441	Fan			de	1036175277	N/A
1442	Fan	1980-01-01 00:00:00	9	de	1817329189	Yes		Neutral	Disagree	Strongly agree	Disagree	Strongly agree	Strongly agree			Very unlikely	Unlikely	Very likely	Agree	Strongly agree	Agree	A2	7	A2								Likely	Likely	Unlikely	Disagree	Neutral	Disagree	Disagree	Agree	Neutral	Agree	Agree	Disagree	Agree	Agree	Agree	Agree	Strongly agree	18-25
1443	Fan	1980-01-01 00:00:00	9	de	1896042937	Yes		Neutral	Strongly agree	Agree	Strongly agree	Strongly agree	Strongly agree			Unlikely	Unlikely	Likely	Agree	Strongly agree	Strongly agree	A1	6	A1								Likely	Likely	Unlikely	Agree	Disagree	Agree	Strongly agree	Strongly agree		Agree	Neutral	Agree	Agree	Neutral	Neutral	Agree	Strongly agree	36-50
1444	Fan	1980-01-01 00:00:00	9	de	1827358997	Yes		Strongly agree	Neutral	Strongly agree	Neutral	Strongly agree	Strongly agree			Unlikely	Unlikely	Very likely	Agree	Agree	Strongly agree	B3	3	B3								Likely	Unlikely	Likely	Disagree	Disagree	Agree	Strongly agree	Disagree			Agree	Disagree	Agree	Neutral	Agree	Agree	Neutral	51-65
1445	Fan		3	de	1296048841	Yes		Agree
1446	Fan	1980-01-01 00:00:00	9	de	609654708	Yes		Agree	Agree	Strongly agree	Agree	Strongly agree	Agree			Unlikely	Unlikely	Very likely	Agree	Strongly agree	Agree	B2	2	B2								Very likely	Unlikely	Unlikely	Agree	Disagree	Agree	Agree	Strongly disagree	Agree		Agree	Neutral	Agree	Agree	Agree	Agree	Agree	51-65
1447	Fan		6	de	2006474840	Yes		Agree	Agree	Agree	Agree	Agree	Neutral			Unlikely	Unlikely	Very likely	Strongly agree	Strongly agree	Strongly agree		8	A3
1448	Fan		5	de	1368356938	Yes		Agree	Strongly agree	Strongly agree	Agree	Agree	Agree
1449	Fan	1980-01-01 00:00:00	9	de	1437626175	Yes		Strongly agree	Strongly agree	Strongly agree	Strongly agree	Strongly agree	Strongly agree			Very unlikely	Unlikely	Very likely	Strongly agree	Neutral	Strongly agree	A1	6	A1								Very likely	Likely	Very unlikely	Strongly agree	Strongly disagree	Strongly agree	Strongly agree	Strongly agree		Strongly agree	Strongly agree	Agree	Neutral	Strongly agree	Strongly agree	Strongly agree	Strongly agree	26-35
1450	Fan	1980-01-01 00:00:00	9	de	53488507	Yes		Strongly agree	Neutral	Strongly agree	Strongly disagree	Strongly agree	Agree			Unlikely	Unlikely	Very likely	Agree	Strongly agree	Strongly agree	B2	2	B2								Likely	Likely	Likely	Strongly disagree	Agree	Agree	Agree	Strongly agree	Disagree		Agree	Neutral	Neutral	Disagree	Disagree	Disagree	Neutral	26-35
1451	Fan	1980-01-01 00:00:00	9	de	379878769	Yes		Strongly agree	Neutral	Strongly agree	Neutral	Strongly agree	Strongly agree			Very unlikely	Unlikely	Very likely	Strongly agree	Strongly agree	Strongly agree	B4	4	B4								Likely	Neutral	Unlikely	Neutral	Neutral	Agree	Agree	Agree	Strongly agree		Agree	Neutral	Agree	Agree	Agree	Agree	Agree	26-35
1452	Fan		3	de	1273840622	Yes		Strongly agree
1453	Fan	1980-01-01 00:00:00	9	de	1360689650	Yes		Strongly agree	Strongly agree	Strongly agree	Agree	Strongly agree	Strongly agree			Unlikely	Neutral	Very likely	Agree	Strongly agree	Strongly agree	B3	3	B3								Likely	Very likely	Very likely	Strongly agree	Disagree	Strongly agree	Strongly agree	Strongly agree			Strongly agree	Agree	Agree	Agree	Strongly agree	Strongly agree	Strongly agree	26-35
1454	Fan	1980-01-01 00:00:00	9	de	1291232152	Yes		Agree	Disagree	Strongly agree	Neutral	Strongly agree	Strongly agree			Unlikely	Unlikely	Very likely	Disagree	Disagree	Disagree	B2	2	B2								Likely	Neutral	Likely	Agree	Neutral	Agree	Agree	Strongly disagree	Agree		Agree	Disagree	Agree	Agree	Agree	Strongly agree	Neutral	26-35
1455	Fan		1	de	1278993875	Yes
1456	Fan		1	de	1312079726	Yes
1457	Fan	1980-01-01 00:00:00	9	de	1666316677	Yes		Disagree	Neutral	Agree	Neutral	Agree	Agree			Unlikely	Unlikely	Very likely	Disagree	Agree	Agree	A3	8	A3								Very likely	Unlikely	Unlikely	Agree	Disagree	Agree	Agree	Agree		Agree	Agree	Agree	Agree	Agree	Agree	Agree	Agree	18-25
1458	Fan	1980-01-01 00:00:00	9	de	1182699764	Yes		Strongly agree	Agree	Agree	Strongly agree	Strongly agree	Strongly agree			Very unlikely	Likely	Very likely	Strongly agree	Strongly agree	Strongly agree	A3	8	A3								Unlikely	Very likely	Very unlikely	Agree	Disagree	Strongly agree	Strongly agree	Strongly agree		Strongly agree	Strongly agree	Neutral	Strongly agree	Strongly agree	Agree	Strongly agree	Strongly agree	26-35
1459	Fan		2	de	156506818	Yes
1460	Fan		5	de	318823429	Yes		Agree	Strongly agree	Strongly disagree	Strongly agree	Neutral	Disagree
1461	Fan		2	de	1132806811	Yes
1462	Fan		2	de	1890681166	Yes
1463	Fan		2	de	2057978019	Yes
1464	Fan	1980-01-01 00:00:00	9	de	766810932	Yes		Agree	Strongly disagree	Strongly agree	Agree	Strongly agree	Strongly agree			Unlikely	Unlikely	Very likely	Strongly agree	Strongly agree	Strongly agree	B4	4	B4								Very likely	Unlikely	Neutral	Neutral	Neutral	Agree	Agree	Agree	Agree		Disagree	Agree	Agree	Agree	Agree	Agree	Agree	36-50
1465	Fan		6	de	829648619	Yes		Agree	Agree	Agree	Agree	Agree	Agree			Likely	Neutral	Very likely	Agree	Agree	Strongly agree		1	B1
1466	Fan		3	de	2108443112	Yes		Agree
1467	Fan		6	de	549111768	Yes		Agree	Agree	Strongly agree	Agree	Strongly agree	Strongly agree			Very unlikely	Unlikely	Very likely	Agree	Agree	Agree		3	B3
1468	Fan	1980-01-01 00:00:00	9	de	482720825	Yes		Agree	Disagree	Agree	Disagree	Strongly agree	Agree			Unlikely	Unlikely	Very likely	Strongly agree	Strongly agree	Agree	A0	5	A0								Unlikely	Likely	Likely	Agree	Disagree	Agree	Agree			Agree		Agree			Agree		Disagree	36-50
1469	Fan	1980-01-01 00:00:00	9	de	415443093	Yes		Agree	Agree	Strongly agree	Agree	Strongly agree	Agree			Very unlikely	Unlikely	Very likely	Strongly agree	Strongly agree	Strongly agree	A1	6	A1								Very likely	Likely	Unlikely	Agree	Strongly disagree	Agree	Agree	Agree		Agree	Agree	Agree	Agree	Agree	Agree	Agree	Strongly agree	18-25
1470	Fan	1980-01-01 00:00:00	9	de	904062535	Yes		Strongly agree	Agree	Agree	Neutral	Strongly agree	Strongly agree			Unlikely	Unlikely	Very likely	Strongly agree	Strongly agree	Strongly agree	B4	4	B4								Likely	Likely	Neutral	Neutral	Neutral	Agree	Agree	Agree	Agree		Strongly agree	Agree	Agree	Agree	Agree	Agree	Agree	26-35
1471	Fan	1980-01-01 00:00:00	9	de	5032448	Yes		Strongly agree	Agree	Agree	Strongly agree	Strongly agree	Strongly agree			Very unlikely	Unlikely	Very likely	Agree	Neutral	Agree	B4	4	B4								Likely	Very likely	Very likely	Agree	Disagree	Agree	Agree	Agree	Neutral		Agree	Agree	Agree	Strongly agree	Strongly agree	Agree	Strongly agree	26-35
1472	Fan	1980-01-01 00:00:00	9	de	340982661	Yes		Strongly agree	Neutral	Strongly agree	Neutral	Agree	Strongly agree			Unlikely	Likely	Likely	Neutral	Agree	Agree	A4	9	A4								Likely	Likely	Unlikely	Agree	Disagree	Agree	Agree	Neutral	Strongly agree	Neutral	Neutral	Neutral	Neutral	Agree	Agree	Agree	Agree	36-50
1473	Fan		2	de	854528926	Yes
1474	Fan			de	2025047803	N/A
1475	Fan		4	de	1376878560	Yes		Agree	Strongly agree	Strongly agree	Strongly agree	Neutral	Strongly agree
1476	Fan		6	de	374732164	Yes		Neutral	Agree	Agree	Agree	Strongly agree	Agree			Very unlikely	Unlikely	Very likely	Agree	Disagree	Strongly agree		8	A3
1477	Fan		2	de	255899495	Yes
1478	Fan	1980-01-01 00:00:00	9	de	1478422149	Yes		Strongly agree	Strongly agree	Strongly agree	Strongly agree	Strongly agree	Strongly agree			Unlikely	Neutral	Neutral	Neutral	Neutral	Agree	A2	7	A2								Very likely	Unlikely	Unlikely	Neutral	Neutral	Neutral	Neutral	Agree	Agree	Agree	Agree	Neutral	Neutral	Neutral	Agree	Neutral	Neutral	36-50
1479	Fan	1980-01-01 00:00:00	9	de	731916777	Yes		Strongly agree	Strongly agree	Agree	Strongly agree	Strongly agree	Strongly agree			Very unlikely	Very likely	Neutral	Neutral	Neutral	Neutral	A1	6	A1								Very likely	Neutral	Very unlikely	Agree	Neutral	Agree	Neutral	Agree		Disagree	Neutral	Neutral	Neutral	Agree	Agree	Agree	Agree	18-25
1480	Fan	1980-01-01 00:00:00	9	de	546120016	Yes		Strongly agree	Disagree	Strongly agree	Neutral	Strongly agree	Strongly agree			Unlikely	Unlikely	Very likely	Strongly agree	Strongly agree	Strongly agree	B1	1	B1								Unlikely	Unlikely	Very likely	Agree	Disagree	Disagree	Strongly agree	Agree			Agree	Neutral	Neutral	Disagree	Disagree	Neutral	Neutral	26-35
1481	Fan		4	de	2069457164	Yes		Agree	Strongly agree	Strongly disagree	Strongly agree	Strongly disagree	Strongly agree
1482	Fan		3	de	1873788072	Yes		Strongly disagree
1483	Fan	1980-01-01 00:00:00	9	de	261605869	Yes		Strongly agree	Neutral	Strongly agree	Neutral	Strongly agree	Strongly agree			Very unlikely	Neutral	Very likely	Strongly agree	Strongly agree	Strongly agree	B1	1	B1								Likely	Neutral	Unlikely	Strongly agree	Strongly disagree	Agree	Strongly agree	Strongly agree			Agree	Neutral	Neutral	Agree	Agree	Strongly agree	Strongly agree	36-50
1484	Fan		2	de	61260880	Yes
1485	Fan	1980-01-01 00:00:00	9	de	796493988	Yes		Strongly agree	Agree	Strongly agree	Agree	Agree	Strongly agree			Neutral	Very unlikely	Very likely	Agree	Agree	Agree	B1	1	B1								Very likely	Very unlikely	Very likely	Agree	Disagree	Neutral	Agree	Strongly agree			Neutral	Neutral	Neutral	Neutral	Agree	Agree	Strongly agree	18-25
1486	Fan	1980-01-01 00:00:00	9	de	2112632820	Yes		Agree	Disagree	Strongly agree	Neutral	Strongly agree	Agree			Likely	Unlikely	Very likely	Agree	Agree	Strongly agree	B4	4	B4								Very likely	Neutral	Unlikely	Agree	Disagree	Agree	Agree	Disagree	Agree		Neutral	Disagree	Agree	Agree	Agree	Strongly agree	Agree	36-50
1487	Fan		1	de	54373610	Yes
1488	Fan		6	de	898805084	Yes		Agree	Agree	Agree	Neutral	Agree	Agree			Neutral	Neutral	Very likely	Neutral	Neutral	Strongly agree		9	A4
1489	Fan		6	en	1437619041	Yes		Agree	Agree	Strongly agree	Neutral	Strongly agree	Strongly agree			Unlikely	Likely	Likely	Agree	Agree	Neutral		9	A4
1490	Fan		4	de	1070307737	Yes		Agree	Agree	Agree	Agree	Agree	Agree
1491	Fan			de	111074634	N/A
1492	Fan		6	de	2099267116	Yes		Strongly agree	Neutral	Strongly agree	Agree	Strongly agree	Strongly agree			Likely	Likely	Very likely	Strongly agree	Neutral	Strongly agree		4	B4
1493	Fan		5	de	1356801078	Yes		Agree	Strongly disagree	Strongly agree	Agree	Strongly agree	Strongly agree
1494	Fan			de	144308243	N/A
1495	Fan	1980-01-01 00:00:00	9	de	1252818128	Yes		Agree	Agree	Strongly agree	Agree	Agree	Strongly agree			Unlikely	Unlikely	Very likely	Strongly agree	Strongly agree	Strongly agree	B2	2	B2								Likely	Unlikely	Unlikely	Neutral	Neutral	Agree	Agree	Disagree	Agree		Agree	Agree	Agree	Agree	Agree	Agree	Strongly agree	26-35
1496	Fan		4	de	1989849295	Yes		Strongly agree	Strongly agree	Strongly agree	Agree	Strongly agree	Strongly agree
1497	Fan		6	de	1202680559	Yes		Strongly agree	Neutral	Strongly agree	Strongly disagree	Strongly agree	Strongly agree			Very likely	Likely	Neutral	Agree	Neutral	Neutral		6	A1
1498	Fan		2	de	1723914783	Yes
1499	Fan		1	de	1584872591	Yes
1500	Fan		6	de	998805098	Yes		Strongly agree	Strongly agree	Strongly agree	Strongly agree	Agree	Strongly agree			Very unlikely	Unlikely	Very likely	Strongly agree	Strongly agree	Agree	A4	9	A4
1501	Fan	1980-01-01 00:00:00	9	de	1662423240	Yes		Neutral	Strongly agree	Strongly agree	Strongly agree	Strongly agree	Strongly agree			Unlikely	Very unlikely	Very likely	Strongly agree	Strongly agree	Strongly agree	A0	5	A0								Likely	Very likely	Unlikely	Agree	Strongly disagree	Strongly agree	Strongly agree			Strongly agree		Strongly agree			Strongly agree		Strongly agree	36-50
1502	Fan	1980-01-01 00:00:00	9	de	2118485839	Yes		Strongly agree	Strongly agree	Strongly agree	Agree	Strongly agree	Strongly agree			Unlikely	Unlikely	Very likely	Agree	Agree	Disagree	A1	6	A1								Very likely	Very likely	Unlikely	Agree	Disagree	Agree	Agree	Disagree		Disagree	Disagree	Agree	Agree	Agree	Agree	Agree	Agree	36-50
1503	Fan	1980-01-01 00:00:00	9	de	65902943	Yes		Strongly agree	Agree	Strongly agree	Strongly disagree	Strongly agree	Agree			Unlikely	Unlikely	Very likely	Strongly agree	Strongly agree	Neutral	B4	4	B4								Very likely	Unlikely	Very unlikely	Strongly disagree	Strongly disagree	Agree	Strongly agree	Strongly disagree	Strongly agree		Strongly agree	Strongly agree	Strongly agree	Strongly agree	Strongly agree	Strongly agree	Neutral	36-50
1504	Fan	1980-01-01 00:00:00	9	de	787776094	Yes		Strongly agree	Agree	Agree	Agree	Agree	Strongly agree			Unlikely	Very likely	Very unlikely	Neutral	Agree	Agree	A2	7	A2								Unlikely	Likely	Very unlikely	Agree	Disagree	Agree	Agree	Disagree	Agree	Agree	Agree	Neutral	Agree	Agree	Agree	Disagree	Strongly agree	36-50
1505	Fan		5	de	2010185717	Yes		Strongly agree	Strongly agree	Strongly agree	Strongly agree	Strongly agree	Strongly agree
1506	Fan		6	de	788952956	Yes		Disagree	Strongly agree	Neutral	Agree	Strongly agree	Agree			Very unlikely	Unlikely	Very likely	Agree	Strongly agree	Agree		8	A3
1507	Fan	1980-01-01 00:00:00	9	de	186721080	Yes		Strongly agree	Neutral	Strongly agree	Neutral	Strongly agree	Strongly agree			Very unlikely	Likely	Very likely	Strongly agree	Strongly agree	Strongly agree	B2	2	B2								Likely	Likely	Unlikely	Agree	Disagree	Agree	Agree	Agree	Agree		Strongly agree	Agree	Agree	Agree	Agree	Agree	Agree	26-35
1508	Fan		3	de	251309495	Yes		Strongly agree
1509	Fan		6	de	933361163	Yes		Strongly agree	Disagree	Agree	Strongly disagree	Strongly agree	Strongly agree			Unlikely	Unlikely	Very likely	Neutral	Agree	Agree		1	B1
1510	Fan		6	de	1104195018	Yes		Neutral	Strongly agree	Strongly agree	Neutral	Strongly agree	Strongly agree			Unlikely	Neutral	Very likely	Strongly agree	Strongly agree	Strongly agree		3	B3
1511	Fan	1980-01-01 00:00:00	9	de	957986594	Yes		Strongly agree	Strongly agree	Strongly agree	Strongly agree	Agree	Strongly agree			Unlikely	Likely	Very likely	Strongly agree	Strongly agree	Strongly agree	A0	5	A0								Unlikely	Very likely	Likely	Agree	Disagree	Agree	Agree			Agree		Agree			Agree		Agree	26-35
1512	Fan	1980-01-01 00:00:00	9	de	1356233315	Yes		Strongly agree	Strongly agree	Strongly agree	Neutral	Strongly agree	Strongly agree			Unlikely	Unlikely	Likely	Agree	Disagree	Agree	B1	1	B1								Likely	Likely	Likely	Agree	Neutral	Neutral	Agree	Agree			Agree	Neutral	Neutral	Neutral	Neutral	Neutral	Neutral	18-25
1513	Fan	1980-01-01 00:00:00	9	de	651463676	Yes		Agree	Strongly agree	Strongly agree	Neutral	Strongly agree	Strongly agree			Unlikely	Likely	Very likely	Agree	Agree	Agree	A2	7	A2								Unlikely	Very likely	Very likely	Agree	Disagree	Agree	Agree	Agree	Agree	Agree	Agree	Agree	Agree	Agree	Agree	Agree	Neutral	26-35
1514	Fan	1980-01-01 00:00:00	9	de	442244026	Yes		Strongly agree	Neutral	Agree	Neutral	Agree	Strongly agree			Unlikely	Likely	Very likely	Neutral	Agree	Strongly agree	A1	6	A1								Very likely	Likely	Likely	Agree	Disagree	Neutral	Disagree	Agree		Agree	Agree	Disagree	Neutral	Disagree	Disagree	Disagree	Agree	26-35
1515	Fan		6	de	1247093842	Yes		Agree	Strongly agree	Agree	Agree	Neutral	Agree			Unlikely	Unlikely	Very likely	Agree	Disagree	Agree		8	A3
1516	Fan		2	de	493751974	Yes
1517	Fan		7	de	345277195	Yes		Strongly agree	Strongly agree	Strongly agree	Strongly agree	Agree	Strongly agree			Very likely	Very likely	Very likely	Neutral	Neutral	Agree	B2	2	B2								Very likely	Very likely	Very likely	Strongly agree	Strongly agree	Strongly agree	Strongly agree	Strongly agree	Strongly agree		Strongly agree
1518	Fan	1980-01-01 00:00:00	9	de	224855530	Yes		Agree	Agree	Strongly agree	Agree	Strongly agree	Strongly agree			Unlikely	Likely	Likely	Neutral	Agree	Agree	B1	1	B1								Unlikely	Likely	Very likely	Disagree	Agree	Disagree	Agree	Agree			Agree	Neutral	Disagree	Neutral	Neutral	Agree	Agree	26-35
1519	Fan		2	de	1923051669	Yes
1520	Fan	1980-01-01 00:00:00	9	de	580399893	Yes		Strongly agree	Strongly agree	Agree	Agree	Agree	Strongly agree			Unlikely	Likely	Very likely	Neutral	Neutral	Agree	A0	5	A0								Unlikely	Likely	Very likely	Agree	Agree	Neutral	Disagree			Neutral		Disagree			Agree		Agree	18-25
1521	Fan	1980-01-01 00:00:00	9	de	424176237	Yes		Strongly agree	Agree	Neutral	Disagree	Agree	Agree			Unlikely	Unlikely	Very likely	Strongly agree	Agree	Agree	A0	5	A0								Likely	Likely	Very likely	Strongly agree	Strongly disagree	Disagree	Neutral			Disagree		Strongly disagree			Strongly disagree		Strongly disagree	36-50
1522	Fan	1980-01-01 00:00:00	9	de	1720173675	Yes		Agree	Agree	Strongly agree	Agree	Neutral	Strongly agree			Unlikely	Unlikely	Likely	Agree	Agree	Agree	A2	7	A2								Very likely	Likely	Unlikely	Agree	Neutral	Agree	Neutral	Neutral	Agree	Agree	Agree	Neutral	Agree	Agree	Agree	Agree	Agree	26-35
1523	Fan		3	de	1528340093	Yes		Agree
1524	Fan		3	de	1570379608	Yes		Agree
1525	Fan	1980-01-01 00:00:00	9	de	711394309	Yes		Agree	Agree	Strongly agree	Neutral	Agree	Strongly agree			Very unlikely	Unlikely	Very likely	Agree	Agree	Agree	B4	4	B4								Unlikely	Unlikely	Likely	Disagree	Agree	Neutral	Agree	Neutral	Neutral		Neutral	Neutral	Neutral	Disagree	Disagree	Disagree	Agree	36-50
1526	Fan			de	1521190097	N/A
1527	Fan			de	1272917965	N/A
1528	Fan		3	de	1229849459	Yes		Agree
1529	Fan			de	547501844	N/A
1530	Fan		2	de	127425370	Yes
1531	Fan		5	de	1986769264	Yes		Strongly agree	Agree	Agree	Agree	Agree	Agree
1532	Fan		5	de	1323888279	Yes		Strongly agree	Strongly agree	Agree	Agree	Agree	Agree
1533	Fan	1980-01-01 00:00:00	9	de	1224200982	Yes		Agree	Agree	Agree	Agree	Agree	Strongly agree			Unlikely	Likely	Very likely	Agree	Strongly agree	Strongly agree	B2	2	B2								Very likely	Likely	Unlikely	Strongly agree	Strongly disagree	Agree	Strongly agree	Strongly agree	Agree		Strongly agree	Agree	Agree	Agree	Agree	Strongly agree	Agree	18-25
1534	Fan		2	de	903354561	Yes
1535	Fan	1980-01-01 00:00:00	9	de	768937850	Yes		Agree	Strongly agree	Strongly agree	Strongly agree	Strongly agree	Strongly agree			Very likely	Very likely	Very likely	Strongly agree	Strongly agree	Strongly agree	B3	3	B3								Very likely	Very unlikely	Very likely	Strongly agree	Disagree	Strongly agree	Strongly agree	Strongly agree			Strongly agree	Strongly agree	Strongly agree	Strongly agree	Strongly agree	Strongly agree	Strongly agree	36-50
1536	Fan		6	de	2014937946	Yes		Strongly agree	Neutral	Strongly agree	Neutral	Strongly agree	Strongly agree			Unlikely	Unlikely	Very likely	Agree	Agree	Strongly agree		5	A0
1537	Fan	1980-01-01 00:00:00	9	de	152984829	Yes		Strongly agree	Strongly agree	Agree	Neutral	Strongly agree	Strongly agree			Unlikely	Unlikely	Very likely	Strongly agree	Strongly agree	Agree	B3	3	B3								Unlikely	Neutral	Very likely	Disagree	Disagree	Neutral	Agree	Strongly agree			Neutral	Disagree	Neutral	Disagree	Neutral	Neutral	Agree	26-35
1538	Fan		6	de	1734405768	Yes		Strongly agree	Agree	Strongly agree	Strongly agree	Strongly agree	Strongly agree			Very unlikely	Neutral	Very unlikely	Strongly agree	Agree	Strongly agree		1	B1
1539	Fan		7	de	168628575	Yes		Neutral	Agree	Agree	Disagree	Agree	Agree			Likely	Very unlikely	Very unlikely	Agree	Agree	Strongly agree	B3	3	B3								Likely	Unlikely	Likely	Neutral	Neutral	Neutral	Agree	Neutral			Neutral
1540	Fan		2	de	2127279190	Yes
1541	Fan		2	de	833299487	Yes
1542	Fan	1980-01-01 00:00:00	9	de	1532258499	Yes		Agree	Agree	Agree	Agree	Agree	Agree			Unlikely	Likely	Very likely	Strongly agree	Strongly agree	Agree	A4	9	A4								Unlikely	Likely	Very likely	Disagree	Disagree	Agree	Agree	Disagree	Strongly disagree	Strongly disagree	Strongly disagree	Strongly disagree	Strongly disagree	Strongly disagree	Agree	Agree	Agree	36-50
1543	Fan	1980-01-01 00:00:00	9	de	62880888	Yes		Disagree	Strongly agree	Strongly agree	Strongly agree	Strongly agree	Strongly agree			Unlikely	Likely	Very likely	Agree	Neutral	Strongly agree	B4	4	B4								Likely	Neutral	Unlikely	Agree	Disagree	Agree	Agree	Agree	Agree		Agree	Neutral	Disagree	Agree	Agree	Agree	Agree	36-50
1544	Fan		4	de	1090764504	Yes		Strongly agree	Agree	Strongly agree	Agree	Strongly agree	Strongly agree
1545	Fan			de	1240924860	N/A
1546	Fan	1980-01-01 00:00:00	9	de	1495748379	Yes		Strongly agree	Agree	Agree	Agree	Agree	Agree			Very likely	Very likely	Very likely	Strongly agree	Strongly agree	Agree	B1	1	B1								Very likely	Very likely	Very likely	Agree	Disagree	Agree	Agree	Neutral			Agree	Agree	Agree	Agree	Agree	Agree	Agree	36-50
1547	Fan	1980-01-01 00:00:00	9	de	309151712	Yes		Strongly agree	Strongly agree	Strongly agree	Agree	Neutral	Agree			Very likely	Neutral	Neutral	Strongly disagree	Neutral	Neutral	B2	2	B2								Neutral	Neutral	Neutral	Neutral	Neutral	Neutral	Neutral	Strongly agree	Neutral		Strongly disagree	Strongly agree	Agree	Strongly agree	Agree	Agree	Agree	18-25
1548	Fan		6	de	1181072044	Yes		Strongly agree	Strongly agree	Strongly agree	Strongly agree	Strongly agree	Strongly agree			Very unlikely	Very unlikely	Very likely	Strongly agree	Agree	Agree		4	B4
1549	Fan		6	de	391350529	Yes		Strongly agree	Strongly agree	Agree	Neutral	Agree	Agree			Very unlikely	Unlikely	Likely	Strongly agree	Strongly agree	Agree		1	B1
1550	Fan		5	de	298959493	Yes		Neutral	Disagree	Neutral	Disagree	Agree	Agree
1551	Fan	1980-01-01 00:00:00	9	de	914801558	Yes		Disagree	Strongly agree	Strongly agree	Agree	Strongly agree	Strongly agree			Unlikely	Neutral	Very likely	Agree	Agree	Agree	A3	8	A3								Unlikely	Likely	Neutral	Neutral	Neutral	Agree	Agree	Strongly agree		Agree	Agree	Neutral	Neutral	Neutral	Neutral	Agree	Agree	36-50
1552	Fan	1980-01-01 00:00:00	9	de	1242311360	Yes		Agree	Agree	Agree	Neutral	Strongly agree	Strongly agree			Very unlikely	Unlikely	Very likely	Agree	Agree	Agree	B4	4	B4								Likely	Unlikely	Unlikely	Agree	Disagree	Neutral	Agree	Agree	Agree		Agree	Agree	Agree	Disagree	Disagree	Agree	Agree	26-35
1553	Fan	1980-01-01 00:00:00	9	de	741181144	Yes		Agree	Agree	Agree	Agree	Agree	Agree			Very unlikely	Unlikely	Very likely	Agree	Disagree	Agree	A1	6	A1								Unlikely	Neutral	Likely	Agree	Disagree	Neutral	Neutral	Agree		Disagree	Disagree	Disagree	Neutral	Disagree	Agree	Neutral	Agree	36-50
1554	Fan		3	de	595207095	Yes		Strongly agree
1555	Fan		5	de	1188020474	Yes		Strongly agree	Strongly agree	Strongly agree	Strongly agree	Strongly agree	Strongly agree
1556	Fan		7	de	2041598772	Yes		Agree	Neutral	Strongly agree	Neutral	Strongly agree	Strongly agree			Unlikely	Likely	Very likely	Agree	Agree	Strongly agree	B3	3	B3								Unlikely	Likely	Very likely	Neutral	Neutral	Neutral	Agree	Agree			Agree
1557	Fan	1980-01-01 00:00:00	9	de	1973500377	Yes		Strongly agree	Strongly agree	Strongly agree	Agree	Strongly agree	Strongly agree			Unlikely	Unlikely	Very likely	Agree	Agree	Strongly agree	A3	8	A3								Likely	Likely	Unlikely	Strongly agree	Strongly disagree	Agree	Agree	Disagree		Strongly agree	Strongly agree	Agree	Agree	Agree	Agree	Agree	Agree	36-50
1558	Fan	1980-01-01 00:00:00	9	de	1466280563	Yes		Strongly agree	Disagree	Strongly agree	Neutral	Strongly agree	Strongly agree			Very unlikely	Unlikely	Very likely	Agree	Disagree	Strongly agree	A4	9	A4								Likely	Neutral	Unlikely	Strongly agree	Disagree	Strongly agree	Agree	Neutral	Agree	Strongly agree	Strongly agree	Agree	Neutral	Agree	Strongly agree	Agree	Neutral	36-50
1559	Fan		2	de	1584303647	Yes
1560	Fan	1980-01-01 00:00:00	9	de	1937061645	Yes		Agree	Disagree	Strongly agree	Disagree	Agree	Agree			Very unlikely	Unlikely	Very likely	Neutral	Agree	Agree	B3	3	B3								Likely	Unlikely	Very likely	Agree	Disagree	Disagree	Agree	Disagree			Agree	Disagree	Agree	Agree	Agree	Agree	Disagree	36-50
1561	Fan		7	de	70522960	Yes		Agree	Agree	Agree	Neutral	Agree	Agree			Unlikely	Unlikely	Very likely	Agree	Agree	Strongly agree	A2	7	A2								Unlikely	Likely	Neutral	Neutral	Neutral	Neutral	Neutral	Agree	Neutral	Agree	Agree
1562	Fan		6	de	1941694771	Yes		Strongly agree	Agree	Agree	Agree	Strongly agree	Strongly agree			Very unlikely	Unlikely	Very likely	Strongly agree	Neutral	Strongly agree		5	A0
1563	Fan	1980-01-01 00:00:00	9	de	1055757977	Yes		Neutral	Agree	Strongly agree	Strongly agree	Strongly agree	Strongly agree			Neutral	Neutral	Neutral	Neutral	Neutral	Neutral	A3	8	A3								Neutral	Neutral	Neutral	Neutral	Neutral	Neutral	Neutral	Neutral		Neutral	Neutral	Agree	Agree	Agree	Strongly agree	Disagree	Strongly agree	18-25
1564	Fan		1	de	2069421169	Yes
1565	Fan		3	de	1179416908	Yes		Neutral
1566	Fan		7	de	2032250473	Yes		Neutral	Strongly agree	Strongly agree	Strongly agree	Agree	Agree			Neutral	Neutral	Likely	Strongly agree	Strongly agree	Agree	A4	9	A4								Neutral	Neutral	Neutral	Agree	Agree	Agree	Agree	Agree	Agree	Agree	Agree
1567	Fan	1980-01-01 00:00:00	9	de	252001761	Yes		Strongly agree	Agree	Strongly agree	Agree	Strongly agree	Strongly agree			Unlikely	Unlikely	Very likely	Strongly agree	Strongly agree	Neutral	B3	3	B3								Likely	Unlikely	Likely	Agree	Disagree	Agree	Strongly agree	Agree			Agree	Neutral	Neutral	Agree	Neutral	Agree	Agree	26-35
1568	Fan		1	de	2015482069	Yes
1569	Fan		2	de	935991161	Yes
1570	Fan		2	de	1631063430	Yes
1571	Fan	1980-01-01 00:00:00	9	de	361170747	Yes		Strongly agree	Agree	Strongly agree	Agree	Strongly agree	Strongly agree			Unlikely	Very likely	Very likely	Agree	Agree	Strongly agree	B2	2	B2								Likely	Very likely	Likely	Agree	Disagree	Agree	Agree	Agree	Neutral		Agree	Agree	Agree	Agree	Agree	Agree	Strongly agree	36-50
1572	Fan			de	935894716	N/A
1573	Fan	1980-01-01 00:00:00	9	de	1296537583	Yes		Strongly agree	Neutral	Strongly agree	Neutral	Strongly agree	Strongly agree			Very likely	Unlikely	Very likely	Neutral	Agree	Strongly agree	A3	8	A3								Very likely	Unlikely	Unlikely	Strongly agree	Disagree	Agree	Agree	Neutral		Neutral	Agree	Strongly disagree	Strongly disagree	Agree	Agree	Agree	Agree	36-50
1574	Fan		2	de	103848525	Yes
1575	Fan	1980-01-01 00:00:00	9	de	292141166	Yes		Agree	Agree	Strongly agree	Neutral	Agree	Agree			Unlikely	Likely	Very likely	Strongly agree	Strongly agree	Agree	B4	4	B4								Neutral	Likely	Likely	Agree	Neutral	Neutral	Strongly agree	Strongly agree	Agree		Disagree	Neutral	Neutral	Neutral	Agree	Agree	Neutral	36-50
1576	Fan		3	de	1905209910	Yes		Agree
1577	Fan		2	de	417243556	Yes
1578	Fan		7	de	1096352438	Yes		Strongly agree	Strongly disagree	Strongly agree	Strongly disagree	Strongly agree	Strongly agree			Very unlikely	Unlikely	Very likely	Strongly agree	Strongly agree	Strongly agree	A3	8	A3								Very likely	Unlikely	Very unlikely	Strongly agree	Strongly disagree	Strongly agree	Strongly agree	Strongly disagree		Strongly agree	Strongly agree	Neutral	Agree	Agree	Strongly agree	Strongly agree
1579	Fan		3	de	1841547191	Yes		Neutral
1580	Fan	1980-01-01 00:00:00	9	de	796123232	Yes		Strongly agree	Agree	Strongly agree	Agree	Disagree	Strongly agree			Unlikely	Neutral	Very likely	Strongly agree	Strongly agree	Agree	A0	5	A0								Unlikely	Likely	Very likely	Disagree	Agree	Neutral	Strongly agree			Neutral		Neutral			Disagree		Strongly agree	36-50
1581	Fan		2	de	1008615337	Yes
1582	Fan	1980-01-01 00:00:00	9	de	362281194	Yes		Agree	Agree	Strongly agree	Disagree	Strongly agree	Strongly agree			Unlikely	Unlikely	Very likely	Strongly agree	Agree	Strongly agree	B2	2	B2								Unlikely	Unlikely	Very likely	Disagree	Disagree	Agree	Strongly agree	Strongly agree	Strongly agree		Disagree	Neutral	Agree	Disagree	Agree	Disagree	Strongly agree	26-35
1583	Fan		2	de	853980286	Yes
1584	Fan		6	de	1070540208	Yes		Agree	Neutral	Strongly agree	Neutral	Agree	Agree			Unlikely	Likely	Likely	Agree	Strongly agree	Neutral		8	A3
1585	Fan			de	912584851	N/A
1586	Fan		2	de	2026487208	Yes
1587	Fan	1980-01-01 00:00:00	9	de	118527892	Yes		Agree	Strongly agree	Strongly agree	Strongly agree	Strongly agree	Strongly agree			Neutral	Likely	Very likely	Strongly agree	Strongly agree	Strongly agree	A3	8	A3								Very likely	Likely	Very likely	Agree	Neutral	Agree	Agree	Strongly agree		Agree	Agree	Neutral	Agree	Agree	Agree	Agree	Strongly agree	26-35
1588	Fan		5	de	1368387328	Yes		Strongly agree	Strongly agree	Agree	Agree	Neutral	Agree
1589	Fan	1980-01-01 00:00:00	9	de	1558871764	Yes		Strongly agree	Agree	Strongly agree	Agree	Strongly agree	Strongly agree			Unlikely	Neutral	Very likely	Strongly agree	Strongly agree	Agree	A3	8	A3								Unlikely	Likely	Likely	Agree	Neutral	Agree	Disagree	Strongly agree		Neutral	Agree	Agree	Disagree	Agree	Agree	Neutral	Agree	36-50
1590	Fan	1980-01-01 00:00:00	9	de	74124750	Yes		Strongly agree	Agree	Agree	Agree	Agree	Agree			Very unlikely	Unlikely	Very likely	Disagree	Disagree	Disagree	A0	5	A0								Likely	Likely	Unlikely	Agree	Disagree	Disagree	Disagree			Disagree		Neutral			Agree		Agree	36-50
1591	Fan		6	de	658157883	Yes		Strongly agree	Agree	Agree	Neutral	Agree	Strongly agree			Unlikely	Likely	Very likely	Agree	Neutral	Agree		9	A4
1592	Fan			de	1607318663	N/A
1593	Fan		2	de	1635384259	Yes
1594	Fan		7	de	1679804715	Yes		Strongly agree	Strongly agree	Strongly agree	Agree	Strongly agree	Strongly agree			Unlikely	Unlikely	Very likely	Strongly agree	Strongly agree	Strongly agree	B1	1	B1								Unlikely	Likely	Very likely	Neutral	Neutral	Neutral	Strongly agree	Strongly agree			Strongly agree
1595	Fan		5	de	1153232090	Yes		Strongly agree	Strongly agree	Strongly agree	Neutral	Strongly agree	Strongly agree
1596	Fan		4	de	803766111	Yes		Strongly agree	Neutral	Agree	Neutral	Strongly agree	Agree
1597	Fan	1980-01-01 00:00:00	9	de	1496673729	Yes		Strongly agree	Agree	Agree	Agree	Neutral	Neutral			Very unlikely	Unlikely	Very likely	Agree	Strongly agree	Strongly agree	A0	5	A0								Unlikely	Neutral	Very likely	Neutral	Neutral	Neutral	Strongly disagree			Disagree		Neutral			Neutral		Strongly agree	36-50
1598	Fan	1980-01-01 00:00:00	9	de	1979862915	Yes		Agree	Neutral	Strongly agree	Neutral	Strongly agree	Strongly agree			Unlikely	Unlikely	Very likely	Strongly agree	Strongly agree	Agree	B4	4	B4								Likely	Very likely	Unlikely	Strongly disagree	Neutral	Neutral	Strongly agree	Agree	Agree		Agree	Neutral	Neutral	Neutral	Disagree	Agree	Neutral	36-50
1599	Fan	1980-01-01 00:00:00	9	de	2085032181	Yes		Strongly agree	Strongly disagree	Strongly agree	Neutral	Strongly agree	Strongly agree			Unlikely	Unlikely	Very likely	Strongly agree	Strongly agree	Strongly agree	A4	9	A4								Very likely	Unlikely	Unlikely	Disagree	Disagree	Agree	Agree	Neutral	Agree	Strongly agree	Agree	Agree	Agree	Agree	Agree	Agree	Agree	51-65
1600	Fan		2	de	636394972	Yes
1601	Fan		3	de	500750286	Yes		Strongly agree
1602	Fan		2	de	977340966	Yes
1603	Fan		5	de	1303909671	Yes		Neutral	Strongly disagree	Strongly agree	Agree	Strongly agree	Strongly agree
1604	Fan	1980-01-01 00:00:00	9	de	1842991675	Yes		Agree	Neutral	Strongly agree	Agree	Strongly agree	Strongly agree			Unlikely	Unlikely	Very likely	Agree	Agree	Agree	A3	8	A3								Very likely	Very likely	Unlikely	Neutral	Neutral	Neutral	Agree	Strongly agree		Agree	Agree	Neutral	Neutral	Agree	Neutral	Neutral	Neutral	36-50
1605	Fan		5	de	184248896	Yes		Agree	Agree	Strongly agree	Agree	Strongly agree	Strongly agree
1606	Fan	1980-01-01 00:00:00	9	de	1136637343	Yes		Agree	Agree	Strongly agree	Neutral	Agree	Strongly agree			Unlikely	Likely	Very likely	Agree	Agree	Agree	B3	3	B3								Likely	Very likely	Very likely	Agree	Disagree	Agree	Agree	Agree			Neutral	Agree	Agree	Agree	Agree	Agree	Neutral	51-65
1607	Fan		4	de	171229323	Yes		Strongly agree	Strongly agree	Strongly agree	Strongly agree	Strongly agree	Strongly agree
1608	Fan		3	de	357584629	Yes		Agree
1609	Fan			de	608449666	N/A
1610	Fan	1980-01-01 00:00:00	9	de	1037191523	Yes		Strongly agree	Strongly agree	Strongly agree	Agree	Agree	Strongly agree			Unlikely	Unlikely	Very likely	Strongly agree	Agree	Strongly agree	A3	8	A3								Likely	Likely	Unlikely	Agree	Disagree	Agree	Agree	Agree		Strongly agree	Agree	Strongly agree	Agree	Agree	Agree	Agree	Strongly agree	>65
1611	Fan	1980-01-01 00:00:00	9	de	1182379735	Yes		Strongly agree	Strongly agree	Strongly agree	Agree	Strongly agree	Strongly agree			Unlikely	Neutral	Very likely	Strongly agree	Strongly agree	Strongly agree	A3	8	A3								Very likely	Likely	Very unlikely	Agree	Disagree	Strongly agree	Strongly agree	Neutral		Strongly agree	Strongly agree	Neutral	Agree	Agree	Strongly agree	Strongly agree	Disagree	36-50
1612	Fan		6	de	1845422927	Yes		Strongly agree	Agree	Strongly agree	Agree	Strongly agree	Strongly agree			Very unlikely	Unlikely	Very likely	Agree	Agree	Strongly agree		7	A2
1613	Fan	1980-01-01 00:00:00	9	de	1553730038	Yes		Strongly agree	Neutral	Agree	Neutral	Strongly agree	Strongly agree			Very likely	Very likely	Unlikely	Agree	Agree	Strongly disagree	A2	7	A2								Very likely	Very likely	Very unlikely	Neutral	Neutral	Neutral	Disagree	Agree	Agree	Agree	Agree	Agree	Agree	Agree	Agree	Agree	Agree	36-50
1614	Fan	1980-01-01 00:00:00	9	de	1745054518	Yes		Strongly agree	Agree	Strongly agree	Disagree	Strongly agree	Strongly agree			Unlikely	Very unlikely	Very likely	Strongly agree	Strongly agree	Disagree	B3	3	B3								Likely	Unlikely	Likely	Agree	Disagree	Agree	Agree	Agree			Agree	Agree	Agree	Neutral	Agree	Agree	Neutral	36-50
1615	Fan	1980-01-01 00:00:00	9	de	406523755	Yes		Agree	Strongly agree	Agree	Agree	Agree	Strongly agree			Unlikely	Unlikely	Very likely	Disagree	Disagree	Strongly agree	B4	4	B4								Likely	Very likely	Unlikely	Agree	Disagree	Agree	Agree	Agree	Agree		Agree	Agree	Neutral	Agree	Agree	Neutral	Agree	51-65
1616	Fan		4	de	1802182475	Yes		Neutral	Disagree	Agree	Disagree	Strongly agree	Strongly agree
1617	Fan		5	de	1809803829	Yes		Strongly disagree	Strongly agree	Strongly agree	Strongly agree	Strongly agree	Strongly agree
1618	Fan	1980-01-01 00:00:00	9	de	898798553	Yes		Strongly agree	Strongly disagree	Strongly agree	Strongly disagree	Strongly agree	Strongly agree			Neutral	Neutral	Very likely	Agree	Agree	Strongly agree	A3	8	A3								Very likely	Very unlikely	Very unlikely	Strongly disagree	Strongly disagree	Strongly agree	Strongly agree	Strongly agree		Neutral	Neutral	Strongly agree	Strongly agree	Strongly agree	Strongly agree	Strongly agree	Strongly agree	26-35
1619	Fan	1980-01-01 00:00:00	9	de	1357507319	Yes		Strongly disagree	Strongly agree	Agree	Agree	Agree	Strongly agree			Unlikely	Likely	Very likely	Strongly agree	Strongly agree	Strongly agree	B1	1	B1								Very likely	Very likely	Very likely	Neutral	Neutral	Agree	Agree	Strongly agree			Strongly agree	Agree	Strongly agree	Agree	Agree	Strongly agree	Strongly agree	36-50
1620	Fan	1980-01-01 00:00:00	9	de	707839672	Yes		Strongly agree	Strongly disagree	Strongly agree	Strongly disagree	Strongly agree	Strongly agree			Unlikely	Unlikely	Very likely	Agree	Agree	Strongly agree	A3	8	A3								Likely	Likely	Unlikely	Agree	Disagree	Agree	Agree	Disagree		Agree	Agree	Neutral	Agree	Agree	Agree	Agree	Strongly agree	36-50
1621	Fan		3	de	1392414898	Yes		Strongly agree
1622	Fan		5	de	1752666696	Yes		Strongly disagree	Strongly agree	Strongly agree	Strongly agree	Strongly agree	Strongly agree
1623	Fan	1980-01-01 00:00:00	9	de	971959773	Yes		Strongly agree	Agree	Strongly agree	Disagree	Agree	Strongly agree			Unlikely	Unlikely	Very likely	Strongly agree	Strongly agree	Agree	A2	7	A2								Likely	Likely	Unlikely	Neutral	Disagree	Agree	Strongly agree	Agree	Agree	Agree	Agree	Neutral	Neutral	Agree	Neutral	Neutral	Agree	26-35
1624	Fan		2	de	480399738	Yes
1625	Fan	1980-01-01 00:00:00	9	de	1798966914	Yes		Strongly agree	Agree	Agree	Agree	Agree	Agree			Likely	Unlikely	Very likely	Strongly agree	Strongly agree	Strongly agree	A1	6	A1								Very likely	Likely	Unlikely	Agree	Disagree	Agree	Agree	Neutral		Agree	Agree	Agree	Agree	Strongly agree	Agree	Strongly agree	Agree	36-50
1626	Fan		1	de	1643260127	Yes
1627	Fan	1980-01-01 00:00:00	9	de	862091049	Yes		Strongly agree	Neutral	Strongly agree	Neutral	Strongly agree	Strongly agree			Unlikely	Likely	Very likely	Strongly agree	Strongly agree	Agree	A2	7	A2								Very likely	Likely	Unlikely	Agree	Disagree	Agree	Strongly agree	Strongly disagree	Agree	Strongly agree	Strongly agree	Agree	Strongly agree	Agree	Agree	Strongly agree	Strongly agree	26-35
1628	Fan			de	479359534	N/A
1629	Fan		3	de	1251619762	Yes		Agree
1630	Fan		5	de	1475871342	Yes		Neutral	Disagree	Agree	Agree	Agree	Agree
1631	Fan		6	de	1905510884	Yes		Neutral	Neutral	Strongly agree	Neutral	Strongly agree	Strongly agree			Unlikely	Unlikely	Very likely	Agree	Disagree	Strongly agree	A3	8	A3
1632	Fan	1980-01-01 00:00:00	9	de	1979192708	Yes		Strongly agree	Strongly agree	Strongly agree	Strongly agree	Strongly agree	Strongly agree			Unlikely	Unlikely	Very likely	Agree	Agree	Agree	B4	4	B4								Likely	Unlikely	Neutral	Strongly agree	Strongly disagree	Agree	Strongly agree	Strongly agree	Agree		Agree	Disagree	Neutral	Neutral	Neutral	Agree	Agree	36-50
1633	Fan	1980-01-01 00:00:00	9	de	2000604475	Yes		Strongly agree	Strongly agree	Strongly agree	Neutral	Agree	Strongly agree			Very unlikely	Unlikely	Very likely	Strongly agree	Strongly agree	Strongly agree	A3	8	A3								Likely	Unlikely	Likely	Agree	Strongly disagree	Agree	Strongly agree	Strongly agree		Neutral	Agree	Agree	Agree	Agree	Agree	Agree	Agree	26-35
1634	Fan	1980-01-01 00:00:00	9	de	980978467	Yes		Agree	Strongly agree	Strongly agree	Neutral	Strongly agree	Agree			Likely	Very likely	Unlikely	Agree	Agree	Agree	B2	2	B2								Likely	Likely	Likely	Agree	Strongly disagree	Agree	Agree	Strongly disagree	Agree		Agree	Neutral	Strongly disagree	Strongly disagree	Strongly disagree	Strongly disagree	Strongly disagree	18-25
1635	Fan	1980-01-01 00:00:00	9	de	358323616	Yes		Strongly agree	Disagree	Strongly agree	Disagree	Strongly agree	Strongly agree			Unlikely	Unlikely	Very likely	Agree	Agree	Agree	A0	5	A0								Very likely	Very likely	Unlikely	Agree	Strongly disagree	Agree	Agree			Strongly agree		Agree			Agree		Agree	51-65
1636	Fan	1980-01-01 00:00:00	9	de	563578222	Yes		Neutral	Agree	Strongly agree	Agree	Strongly agree	Strongly agree			Likely	Unlikely	Very likely	Agree	Agree	Agree	B4	4	B4								Very likely	Unlikely	Very likely	Agree	Neutral	Neutral	Neutral	Agree	Agree		Agree	Neutral	Agree	Agree	Agree	Agree	Agree	36-50
1637	Fan	1980-01-01 00:00:00	9	de	722215997	Yes		Strongly agree	Agree	Neutral	Neutral	Strongly agree	Agree			Very unlikely	Unlikely	Very likely	Strongly agree	Strongly agree	Strongly agree	B2	2	B2								Likely	Unlikely	Very likely	Disagree	Neutral	Disagree	Strongly agree	Agree	Neutral		Neutral	Disagree	Agree	Disagree	Agree	Neutral	Agree	26-35
1638	Fan		6	de	1429083259	Yes		Strongly agree	Strongly agree	Agree	Strongly agree	Neutral	Neutral			Very likely	Likely	Unlikely	Agree	Agree	Strongly disagree	A4	9	A4								Very likely	Likely	Very unlikely	Neutral	Neutral	Neutral	Agree	Disagree
1639	Fan			de	1173221291	N/A
1640	Fan	1980-01-01 00:00:00	9	de	275413225	Yes		Agree	Agree	Agree	Neutral	Strongly agree	Strongly agree			Very likely	Unlikely	Likely	Disagree	Disagree	Agree	A0	5	A0								Neutral	Neutral	Neutral	Disagree	Disagree	Disagree	Disagree			Disagree		Agree			Neutral		Neutral	26-35
1641	Fan		2	de	182339053	Yes
1642	Fan		5	de	964133862	Yes		Strongly disagree	Strongly agree	Strongly disagree	Strongly agree	Strongly disagree	Strongly agree
1643	Fan	1980-01-01 00:00:00	9	de	557075322	Yes		Strongly agree	Neutral	Neutral	Neutral	Agree	Agree			Unlikely	Unlikely	Very likely	Disagree	Neutral	Strongly agree	B2	2	B2								Likely	Likely	Likely	Neutral	Neutral	Agree	Disagree	Neutral	Neutral		Disagree	Agree	Strongly disagree	Neutral	Agree	Disagree	Agree	26-35
1644	Fan		3	de	1676350662	Yes		Strongly agree
1645	Fan	1980-01-01 00:00:00	9	de	130403527	Yes		Strongly agree	Strongly disagree	Strongly agree	Strongly disagree	Strongly agree	Strongly agree			Unlikely	Likely	Very likely	Neutral	Neutral	Strongly agree	A3	8	A3								Very likely	Very likely	Very unlikely	Strongly agree	Strongly disagree	Strongly agree	Strongly agree	Strongly agree		Strongly agree	Strongly agree	Strongly agree	Strongly agree	Strongly agree	Strongly agree	Strongly agree	Strongly agree	51-65
1646	Fan			de	195672517	N/A
1647	Fan		2	de	698140616	Yes
1648	Fan	1980-01-01 00:00:00	9	de	1910395019	Yes		Strongly agree	Disagree	Strongly agree	Disagree	Strongly agree	Strongly agree			Very unlikely	Unlikely	Very likely	Agree	Agree	Strongly agree	A3	8	A3								Very likely	Likely	Very unlikely	Agree	Disagree	Neutral	Agree	Disagree		Agree	Agree	Neutral	Neutral	Agree	Agree	Agree	Neutral	36-50
1649	Fan	1980-01-01 00:00:00	9	de	1402146877	Yes		Strongly agree	Strongly agree	Strongly agree	Strongly agree	Strongly agree	Strongly agree			Unlikely	Unlikely	Very likely	Neutral	Neutral	Strongly agree	B1	1	B1								Unlikely	Unlikely	Very likely	Neutral	Neutral	Neutral	Neutral	Neutral			Neutral	Neutral	Neutral	Neutral	Agree	Agree	Neutral	18-25
1650	Fan	1980-01-01 00:00:00	9	de	1071702719	Yes		Agree	Disagree	Strongly agree	Disagree	Agree	Strongly agree			Unlikely	Unlikely	Very likely	Agree	Agree	Agree	B1	1	B1								Likely	Neutral	Likely	Agree	Disagree	Agree	Agree	Agree			Agree	Agree	Neutral	Neutral	Agree	Agree	Disagree	26-35
1651	Fan		5	de	1013471171	Yes		Strongly agree	Strongly disagree	Strongly agree	Disagree	Strongly agree	Strongly agree
1652	Fan		1	de	943729738	Yes
1653	Fan	1980-01-01 00:00:00	9	de	1977332205	Yes		Strongly agree	Strongly agree	Strongly agree	Strongly agree	Strongly agree	Strongly agree			Very unlikely	Unlikely	Very likely	Strongly agree	Strongly agree	Strongly agree	B1	1	B1								Likely	Likely	Unlikely	Agree	Agree	Agree	Agree	Agree			Agree	Agree	Agree	Neutral	Agree	Agree	Agree	36-50
1654	Fan		3	de	1485865316	Yes		Agree
1655	Fan		1	de	1134110490	Yes
1656	Fan		1	de	1637870155	Yes
1657	Fan		0	de	668136980	N/A
1658	Fan		5	de	1023864030	Yes		Agree	Agree	Agree	Agree	Agree	Agree
1659	Fan	1980-01-01 00:00:00	9	de	1370229282	Yes		Strongly agree	Neutral	Agree	Disagree	Strongly agree	Strongly agree			Very unlikely	Unlikely	Very likely	Strongly agree	Strongly agree	Strongly agree	A3	8	A3								Very likely	Very likely	Unlikely	Agree	Disagree	Agree	Strongly agree	Disagree		Strongly agree	Strongly agree	Agree	Agree	Agree	Agree	Strongly agree	Agree	36-50
1660	Fan	1980-01-01 00:00:00	9	de	530673465	Yes		Strongly agree	Strongly agree	Strongly agree	Strongly agree	Strongly agree	Strongly agree			Very unlikely	Unlikely	Very likely	Strongly agree	Strongly agree	Strongly agree	B1	1	B1								Likely	Very likely	Very unlikely	Strongly agree	Neutral	Strongly agree	Strongly agree	Strongly agree			Agree	Agree	Agree	Strongly agree	Agree	Agree	Strongly agree	36-50
1661	Fan		3	de	654494579	Yes		Agree
1662	Fan	1980-01-01 00:00:00	9	de	1946182922	Yes		Agree	Agree	Agree	Agree	Agree	Strongly agree			Very unlikely	Unlikely	Very likely	Agree	Agree	Agree	B3	3	B3								Unlikely	Unlikely	Very likely	Agree	Disagree	Neutral	Neutral	Agree			Agree	Agree	Agree	Agree	Agree	Agree	Agree	26-35
1663	Fan		4	de	870425102	Yes		Agree	Agree	Agree	Agree	Agree	Agree
1664	Fan	1980-01-01 00:00:00	9	de	1554253000	Yes		Neutral	Neutral	Agree	Neutral	Strongly agree	Strongly agree			Unlikely	Neutral	Very likely	Agree	Agree	Strongly agree	A1	6	A1								Likely	Likely	Unlikely	Neutral	Neutral	Agree	Agree	Agree		Agree	Neutral	Neutral	Neutral	Neutral	Agree	Agree	Neutral	26-35
1665	Fan			de	1720141662	N/A
1666	Fan	1980-01-01 00:00:00	9	de	1161035922	Yes		Strongly agree	Agree	Strongly agree	Strongly agree	Strongly agree	Strongly agree			Unlikely	Likely	Very likely	Strongly agree	Strongly agree	Strongly agree	A0	5	A0								Likely	Very likely	Very unlikely	Strongly agree	Strongly disagree	Strongly agree	Strongly agree			Strongly agree		Agree			Strongly agree		Agree	51-65
1667	Fan	1980-01-01 00:00:00	9	de	323189156	Yes		Agree	Neutral	Strongly agree	Neutral	Strongly agree	Strongly agree			Very unlikely	Unlikely	Very likely	Strongly agree	Strongly agree	Strongly agree	A1	6	A1								Unlikely	Very likely	Very unlikely	Agree	Disagree	Agree	Agree	Disagree		Agree	Agree	Neutral	Agree	Agree	Agree	Agree	Neutral	26-35
1668	Fan		6	de	1007943386	Yes		Strongly agree	Disagree	Strongly agree	Disagree	Strongly agree	Strongly agree			Unlikely	Neutral	Very likely	Agree	Neutral	Agree		1	B1
1669	Fan		6	de	1345365842	Yes		Agree	Neutral	Agree	Neutral	Strongly agree	Strongly agree			Neutral	Likely	Unlikely	Neutral	Neutral	Agree	A4	9	A4								Likely	Likely	Unlikely	Neutral	Neutral	Neutral	Disagree	Agree
1670	Fan		2	de	1341787086	Yes
1671	Fan		2	de	2069543445	Yes
1672	Fan		5	de	968269063	Yes		Strongly agree	Agree	Strongly agree	Disagree	Agree	Strongly agree
1673	Fan		3	de	1695727327	Yes		Strongly agree
1674	Fan		2	de	1255869479	Yes
1675	Fan	1980-01-01 00:00:00	9	de	2076765015	Yes		Strongly agree	Agree	Strongly agree	Agree	Agree	Agree			Unlikely	Neutral	Very likely	Agree	Agree	Agree	A3	8	A3								Likely	Very likely	Unlikely	Agree	Neutral	Agree	Agree	Neutral		Agree	Neutral	Agree	Neutral	Agree	Agree	Agree	Agree	18-25
1676	Fan		3	de	2002086351	Yes		Strongly agree					Strongly agree
1677	Fan	1980-01-01 00:00:00	9	de	1591912022	Yes		Strongly agree	Neutral	Strongly agree	Neutral	Strongly agree	Strongly agree			Very unlikely	Unlikely	Very likely	Agree	Agree	Strongly agree	B2	2	B2								Likely	Likely	Very likely	Disagree	Agree	Disagree	Strongly agree	Neutral	Neutral		Neutral	Disagree	Agree	Disagree	Disagree	Agree	Agree	26-35
1678	Fan		5	de	1950036351	Yes		Strongly agree	Strongly agree	Neutral	Strongly agree	Neutral	Agree
1679	Fan		2	de	1316190780	Yes
1680	Fan		1	de	695313178	Yes
1681	Fan		2	de	1739964789	Yes
1682	Fan		2	de	307852982	Yes
1683	Fan		1	de	177077147	No
1684	Fan	1980-01-01 00:00:00	9	de	2111275027	Yes		Strongly agree	Neutral	Agree	Neutral	Agree	Strongly agree			Unlikely	Neutral	Very likely	Strongly agree	Strongly agree	Neutral	A4	9	A4								Likely	Very likely	Very unlikely	Strongly agree	Strongly disagree	Strongly agree	Strongly agree	Neutral	Strongly agree	Agree	Agree	Neutral	Agree	Agree	Agree	Agree	Neutral	36-50
1685	Fan	1980-01-01 00:00:00	9	de	1297642765	Yes		Agree	Neutral	Strongly agree	Neutral	Strongly agree	Strongly agree			Very unlikely	Likely	Very likely	Agree	Agree	Agree	A2	7	A2								Likely	Unlikely	Unlikely	Agree	Disagree	Agree	Agree	Neutral	Agree	Strongly agree	Agree	Neutral	Neutral	Agree	Agree	Agree	Neutral	18-25
1686	Fan	1980-01-01 00:00:00	9	de	2128115745	Yes		Strongly agree	Strongly disagree	Strongly agree	Strongly disagree	Strongly agree	Strongly agree			Neutral	Unlikely	Likely	Strongly agree	Strongly agree	Strongly agree	A0	5	A0								Likely	Likely	Unlikely	Agree	Disagree	Agree	Agree			Agree		Neutral			Agree		Neutral	26-35
1687	Fan	1980-01-01 00:00:00	9	de	1235862744	Yes		Disagree	Strongly agree	Strongly agree	Strongly agree	Strongly agree	Strongly agree			Very unlikely	Very likely	Unlikely	Strongly agree	Strongly agree	Strongly agree	B1	1	B1								Very unlikely	Very likely	Unlikely	Neutral	Neutral	Neutral	Agree	Strongly agree			Neutral	Strongly disagree	Neutral	Neutral	Disagree	Strongly disagree	Strongly agree	51-65
1688	Fan		6	de	1715478111	Yes		Neutral	Agree	Agree	Agree	Agree	Agree			Unlikely	Unlikely	Very likely	Agree	Neutral	Agree		4	B4
1689	Fan	1980-01-01 00:00:00	9	de	400772589	Yes		Strongly agree	Agree	Agree	Disagree	Neutral	Strongly agree			Unlikely	Unlikely	Likely	Agree	Agree	Strongly agree	B1	1	B1								Neutral	Likely	Very likely	Agree	Neutral	Agree	Agree	Strongly agree			Strongly agree	Neutral	Agree	Agree	Neutral	Agree	Agree	26-35
1690	Fan		2	de	695963791	Yes
1691	Fan		2	de	1550570037	Yes
1692	Fan		5	de	1771535048	Yes		Agree	Agree	Strongly agree	Neutral	Strongly agree	Strongly agree
1693	Fan	1980-01-01 00:00:00	9	de	209277423	Yes		Strongly agree	Strongly agree	Strongly agree	Agree	Strongly agree	Neutral			Very likely	Likely	Very unlikely	Strongly agree	Strongly agree	Agree	A2	7	A2								Very likely	Very unlikely	Very unlikely	Strongly agree	Strongly disagree	Strongly agree	Strongly agree	Strongly agree	Strongly agree	Strongly agree	Strongly agree	Strongly agree	Agree	Strongly agree	Neutral	Strongly disagree	Strongly agree	18-25
1694	Fan		2	de	2139148349	Yes
1695	Fan			de	1219967977	N/A
1696	Fan		2	de	30968391	Yes
1697	Fan	1980-01-01 00:00:00	9	de	562695367	Yes		Strongly agree	Strongly agree	Neutral	Agree	Neutral	Neutral			Unlikely	Unlikely	Likely	Agree	Agree	Neutral	A4	9	A4								Likely	Likely	Unlikely	Disagree	Neutral	Neutral	Neutral	Agree	Neutral	Neutral	Disagree	Neutral	Neutral	Disagree	Neutral	Disagree	Disagree	18-25
1698	Fan		2	de	585795412	Yes
1699	Fan		3	de	963115978	Yes		Disagree
1700	Fan	1980-01-01 00:00:00	9	de	184836793	Yes		Strongly agree	Agree	Strongly agree	Neutral	Strongly agree	Strongly agree			Very unlikely	Unlikely	Very likely	Strongly agree	Strongly agree	Strongly agree	A2	7	A2								Unlikely	Very likely	Very unlikely	Agree	Disagree	Neutral	Strongly agree	Neutral	Agree	Agree	Agree	Agree	Agree	Agree	Agree	Agree	Strongly agree	36-50
1701	Fan	1980-01-01 00:00:00	9	de	270966183	Yes		Strongly agree	Agree	Strongly agree	Agree	Strongly agree	Agree			Unlikely	Very likely	Very likely	Strongly agree	Strongly agree	Strongly agree	B1	1	B1								Unlikely	Very likely	Very likely	Agree	Disagree	Agree	Agree	Neutral			Agree	Agree	Agree	Neutral	Agree	Agree	Agree	36-50
1702	Fan	1980-01-01 00:00:00	9	de	1125145166	Yes		Strongly disagree	Agree	Strongly agree	Agree	Strongly agree	Strongly agree			Very unlikely	Unlikely	Very likely	Strongly disagree	Strongly disagree	Strongly disagree	A1	6	A1								Likely	Likely	Very unlikely	Agree	Disagree	Disagree	Agree	Disagree		Strongly agree	Strongly agree	Agree	Strongly agree	Strongly agree	Strongly agree	Agree	Strongly agree	36-50
1703	Fan		3	de	270768228	Yes		Strongly agree
1704	Fan	1980-01-01 00:00:00	9	de	1711195205	Yes		Agree	Neutral	Agree	Neutral	Agree	Agree			Unlikely	Neutral	Very likely	Agree	Neutral	Agree	A1	6	A1								Very likely	Very likely	Unlikely	Agree	Disagree	Agree	Agree	Neutral		Agree	Agree	Agree	Agree	Neutral	Neutral	Agree	Neutral	26-35
1705	Fan		5	de	1572623741	Yes		Agree	Neutral	Strongly agree	Neutral	Strongly agree	Strongly agree
1706	Fan			de	1822949946	N/A
1707	Fan		5	de	1845628291	Yes		Neutral	Neutral	Strongly agree	Neutral	Agree	Strongly agree					Likely
1708	Fan		7	de	1689527783	Yes		Agree	Strongly agree	Agree	Agree	Agree	Agree			Unlikely	Likely	Very likely	Agree	Agree	Agree	B1	1	B1								Very likely	Likely	Neutral	Neutral	Neutral	Neutral	Agree	Strongly agree			Neutral
1709	Fan			de	1719243977	N/A
1710	Fan		2	de	1154119891	Yes
1711	Fan		2	de	924746435	Yes
1712	Fan		5	de	418124682	Yes		Strongly agree	Agree	Agree	Agree	Agree	Strongly agree
1713	Fan	1980-01-01 00:00:00	9	de	177191521	Yes		Strongly agree	Neutral	Strongly agree	Neutral	Strongly agree	Strongly agree			Unlikely	Neutral	Very likely	Agree	Agree	Agree	B4	4	B4								Likely	Unlikely	Likely	Agree	Disagree	Agree	Agree	Disagree	Agree		Agree	Agree	Agree	Agree	Agree	Agree	Neutral	36-50
1714	Fan		2	de	656905463	Yes
1715	Fan			de	1447050302	N/A
1716	Fan		1	de	940622197	Yes
1717	Fan	1980-01-01 00:00:00	9	de	1598709158	Yes		Strongly agree	Strongly agree	Strongly agree	Agree	Strongly agree	Strongly agree			Unlikely	Neutral	Very likely	Agree	Agree	Strongly agree	A4	9	A4								Very likely	Unlikely	Unlikely	Neutral	Neutral	Agree	Agree	Agree	Strongly agree	Agree	Agree	Neutral	Agree	Agree	Strongly agree	Strongly agree	Neutral	26-35
1718	Fan	1980-01-01 00:00:00	9	de	653459441	Yes		Agree	Agree	Strongly agree	Agree	Agree	Strongly agree			Likely	Unlikely	Very likely	Neutral	Strongly agree	Disagree	A3	8	A3								Very likely	Neutral	Likely	Neutral	Neutral	Neutral	Agree	Agree		Agree	Neutral	Agree	Agree	Agree	Agree	Agree	Neutral	26-35
1719	Fan	1980-01-01 00:00:00	9	de	1612017998	Yes		Agree	Neutral	Agree	Neutral	Agree	Agree			Very unlikely	Unlikely	Very likely	Agree	Agree	Strongly agree	A1	6	A1								Unlikely	Likely	Unlikely	Neutral	Neutral	Agree	Agree	Agree		Agree	Agree	Neutral	Agree	Agree	Agree	Agree	Strongly agree	36-50
1720	Fan		2	de	1345323843	Yes
1721	Fan	1980-01-01 00:00:00	9	de	24863615	Yes		Agree	Strongly agree	Strongly agree	Strongly agree	Agree	Strongly agree			Unlikely	Likely	Very likely	Agree	Agree	Strongly agree	A0	5	A0								Unlikely	Likely	Likely	Neutral	Neutral	Agree	Agree			Agree		Neutral			Neutral		Neutral	18-25
1722	Fan	1980-01-01 00:00:00	9	de	1031740966	Yes		Strongly agree	Disagree	Agree	Disagree	Strongly agree	Strongly agree			Neutral	Unlikely	Very likely	Disagree	Disagree	Agree	B3	3	B3								Very likely	Unlikely	Neutral	Disagree	Agree	Agree	Agree	Agree			Disagree	Agree	Agree	Agree	Agree	Agree	Agree	18-25
1723	Fan			de	1389366553	N/A
1724	Fan		3	de	341425694	Yes		Agree
1725	Fan		2	de	681969533	Yes
1726	Fan	1980-01-01 00:00:00	9	de	1658407050	Yes		Agree	Agree	Neutral	Neutral	Agree	Agree			Neutral	Unlikely	Very likely	Agree	Agree	Neutral	B2	2	B2								Likely	Unlikely	Neutral	Agree	Neutral	Agree	Agree	Agree	Agree		Agree	Neutral	Agree	Neutral	Neutral	Agree	Agree	36-50
1727	Fan	1980-01-01 00:00:00	9	de	1297728832	Yes		Agree	Neutral	Strongly agree	Neutral	Strongly agree	Strongly agree			Unlikely	Neutral	Very likely	Strongly agree	Strongly agree	Agree	A4	9	A4								Likely	Likely	Likely	Neutral	Neutral	Neutral	Agree	Agree	Agree	Agree	Agree	Neutral	Neutral	Agree	Agree	Agree	Agree	26-35
1728	Fan	1980-01-01 00:00:00	9	de	565606392	Yes		Agree	Agree	Strongly agree	Agree	Strongly agree	Strongly agree			Very likely	Neutral	Unlikely	Agree	Agree	Disagree	B4	4	B4								Very likely	Likely	Unlikely	Agree	Disagree	Strongly agree	Agree	Disagree	Agree		Agree	Agree	Agree	Agree	Strongly agree	Strongly agree	Agree	36-50
1729	Fan		5	de	666000496	Yes		Strongly agree	Agree	Agree	Strongly disagree	Agree	Agree
1730	Fan			de	1559054243	N/A
1731	Fan		6	de	2051993590	Yes		Strongly agree	Agree	Strongly agree	Agree	Agree	Agree			Likely	Neutral	Very likely	Agree	Strongly agree	Agree		5	A0
1732	Fan		2	de	872067924	Yes
1733	Fan	1980-01-01 00:00:00	9	de	1195681778	Yes		Agree	Agree	Disagree	Agree	Disagree	Disagree			Unlikely	Unlikely	Very likely	Neutral	Strongly agree	Neutral	B3	3	B3								Neutral	Very unlikely	Likely	Neutral	Neutral	Neutral	Strongly agree	Agree			Disagree	Neutral	Disagree	Disagree	Neutral	Neutral	Strongly agree	26-35
1734	Fan		6	de	1013403780	Yes		Agree	Strongly agree	Strongly agree	Strongly agree	Strongly agree	Strongly agree			Very unlikely	Unlikely	Very likely	Strongly agree	Strongly agree	Strongly agree		6	A1
1735	Fan	1980-01-01 00:00:00	9	de	835731846	Yes		Strongly agree	Agree	Strongly agree	Neutral	Strongly agree	Strongly agree			Unlikely	Likely	Likely	Agree	Agree	Strongly agree	B2	2	B2								Unlikely	Very likely	Neutral	Neutral	Neutral	Neutral	Agree	Agree	Neutral		Agree	Disagree	Agree	Neutral	Agree	Agree	Agree	26-35
1736	Fan		7	de	1584580572	Yes		Strongly agree	Agree	Strongly agree	Agree	Strongly agree	Strongly agree			Unlikely	Very likely	Likely	Strongly agree	Strongly agree	Strongly agree	A1	6	A1								Very likely	Likely	Very likely	Agree	Disagree	Agree	Agree	Agree		Agree	Agree
1737	Fan		7	de	1581305621	Yes		Agree	Neutral	Strongly agree	Agree	Strongly agree	Strongly agree			Likely	Likely	Likely	Agree	Agree	Agree	A0	5	A0								Very likely	Neutral	Likely	Agree	Disagree	Agree	Agree			Strongly agree
1738	Fan		6	de	1338233003	Yes		Agree	Agree	Strongly agree	Agree	Agree	Strongly agree			Neutral	Likely	Very likely	Neutral	Agree	Agree		8	A3
1739	Fan			de	1411985203	N/A
1740	Fan		1	de	138526956	Yes
1741	Fan	1980-01-01 00:00:00	9	de	266456686	Yes		Disagree	Strongly disagree	Strongly agree	Strongly disagree	Strongly agree	Strongly agree			Likely	Unlikely	Very unlikely	Strongly agree	Strongly agree	Disagree	B2	2	B2								Very likely	Very unlikely	Very unlikely	Agree	Strongly disagree	Strongly agree	Strongly agree	Strongly disagree	Agree		Agree	Neutral	Agree	Agree	Neutral	Disagree	Strongly disagree	26-35
1742	Fan		3	de	303997518	Yes		Strongly agree
1743	Fan		2	de	42198553	Yes
1744	Fan		4	de	1839244158	Yes		Agree	Agree	Agree	Neutral	Strongly agree	Strongly agree
1745	Fan		2	de	56331605	Yes
1746	Fan		2	de	356032089	Yes
1747	Fan	1980-01-01 00:00:00	9	de	432663997	Yes		Agree	Agree	Strongly agree	Agree	Agree	Agree			Unlikely	Neutral	Very likely	Strongly agree	Agree	Agree	B1	1	B1								Likely	Likely	Likely	Agree	Neutral	Neutral	Agree	Neutral			Neutral	Neutral	Disagree	Neutral	Agree	Agree	Agree	18-25
1748	Fan	1980-01-01 00:00:00	9	de	147060964	Yes		Disagree	Strongly disagree	Strongly agree	Disagree	Strongly agree	Strongly agree			Neutral	Neutral	Neutral	Neutral	Neutral	Neutral	A4	9	A4								Very unlikely	Very unlikely	Very likely	Strongly disagree	Strongly agree	Strongly disagree	Agree	Neutral	Neutral	Neutral	Agree	Strongly agree	Strongly agree	Strongly agree	Strongly disagree	Disagree	Strongly disagree	26-35
1749	Fan	1980-01-01 00:00:00	9	de	1985446532	Yes		Agree	Disagree	Strongly agree	Disagree	Strongly agree	Strongly agree			Likely	Very likely	Likely	Strongly agree	Agree	Neutral	B3	3	B3								Likely	Neutral	Very likely	Agree	Disagree	Agree	Agree	Strongly agree			Strongly agree	Neutral	Neutral	Agree	Agree	Agree	Agree	36-50
[truncated: 1,499 more rows]
[truncated: 38 more columns]
